# Supplementary material for: Genome-wide identification and characterization of caffeoyl-coenzyme A O-methyltransferase genes related to the Fusarium head blight response in wheat
Source: BMC Genomics. 2021 Jul 4;22:504. doi: 10.1186/s12864-021-07849-y (PMC8254967; doi:10.1186/s12864-021-07849-y)
Supplement: Supplementary file 2 — Additional file 2: Table S1. Corresponding ID of CCoAOMT genes in Arabidopsis and rice.Table S2. Characteristics of cis-acting regulatory elements in the promoter region of CCoAOMT genes in wheat.Table S3. GO enrichment analysis of the identified TaCCoAOMTs.Table S4. Differential expression analysis of TaCCoAOMT genes under abiotic stress.Table S5. Differential expression analysis of TaCCoAOMT genes under Fgtreatment.Table S6. Identification of miRNA bind sites in TaCCoAOMT genes.Table S7. Haplotype of CCoAOMT genes in five Triticum species.Table S8. The list of primers used for qRT-PCR in this study. [file 12864_2021_7849_MOESM2_ESM.xlsx]

## Sheet: Title page
Genome-wide identification and characterization of caffeoyl-coenzyme A O-methyltransferase genes related to the Fusarium head blight response in wheat
Guang Yang1#, Wenqiu Pan1#, Ruoyu Zhang1, Yan Pan1, Qifan Guo1, Weining Song1,2,Weijun Zheng1*, Xiaojun Nie1,2*
1State Key Laboratory of Crop Stress Biology in Arid Areas, College of Agronomy and Yangling Branch of China Wheat Improvement Center, Northwest A&F University, Yangling 712100, Shaanxi, China
2ICARDA-NWSUAF Joint Research Centre, Northwest A&F University,Yangling712100, Shaanxi, China
*Corresponding author:
Weijun Zheng: zhengweijun@nwafu.edu.cn; Xiaojun Nie: small@nwsuaf.edu.cn;
Supplementary Tables
Table S1. Corresponding ID of CCoAOMT genes in Arabidopsis and rice.
Table S2. Characteristics of cis-acting regulatory elements in the promoter region of CCoAOMT genes in wheat.
Table S3. GO enrichment analysis of the identified TaCCoAOMTs.
Table S4. Differential expression analysis of TaCCoAOMT genes under abiotic stress.
Table S5. Differential expression analysis of TaCCoAOMT genes under Fg treatment.
Table S6. Identification of miRNA bind sites in TaCCoAOMT genes.
Table S7. Haplotype of CCoAOMT genes in five Triticum species.
Table S8. The list of primers used for qRT-PCR in this study.
						3

## Sheet: Table S1
Table S1. Corresponding ID of CCoAOMT genes in Arabidopsis and rice.
Species	Sequence name	Transcript ID	Gene ID	UniProtKB Gene Name	Chromsome Location	Domain	Family (PFAM)
Arabidopsis thaliana	AtCCoAOMT1	AT4G34050.1	AT4G34050	CAMT4	4:16310768-16312270(+)	O-methyltransferase domain	Methyltransf_3 (PF01596)
	AtCCoAOMT2	AT1G24735.1	AT1G24735	AT1G24735	1:8757889-8759448(+)	O-methyltransferase domain	Methyltransf_3 (PF01596)
	AtCCoAOMT3	AT1G67980.1	AT1G67980	CAMT1	1:25487682-25489312(+)	O-methyltransferase domain	Methyltransf_3 (PF01596)
	AtCCoAOMT4	AT1G67990.1	AT1G67990	TSM1	1:25489455-25490867(+)	O-methyltransferase domain	Methyltransf_3 (PF01596)
	AtCCoAOMT5	AT3G61990.1	AT3G61990	OMTF3	3:22957054-22959018(-)	O-methyltransferase domain	Methyltransf_3 (PF01596)
	AtCCoAOMT6	AT3G62000.1	AT3G62000	AT3G62000	3:22959085-22961209(-)	O-methyltransferase domain	Methyltransf_3 (PF01596)
	AtCCoAOMT7	AT4G26220.1	AT4G26220	CAMT3	4:13283526-13285323(+)	O-methyltransferase domain	Methyltransf_3 (PF01596)
Oryza sativa subsp. japonica	OsCCoAOMT1	Os06g0165800-01	Os06g0165800	ROMT-16	6:3314114-3315452(+)	O-methyltransferase domain	Methyltransf_3 (PF01596)
	OsCCoAOMT2	Os08g0154000-01	Os08g0154000	-	8:3102013-3105084(+)	O-methyltransferase domain	Methyltransf_3 (PF01596)
	OsCCoAOMT3	Os08g0498100-01	Os08g0498100	CCoAMT-2	8:24586613-24587908(-)	O-methyltransferase domain	Methyltransf_3 (PF01596)
	OsCCoAOMT4	Os08g0498400-01	Os08g0498400	ROMT-17	8:24593305-24597525(-)	O-methyltransferase domain	Methyltransf_3 (PF01596)
	OsCCoAOMT5	Os08g0498600-01	Os08g0498600	ROMT-27	8:24597691-24606587(-)	O-methyltransferase domain	Methyltransf_3 (PF01596)
	OsCCoAOMT6	Os09g0481400-01	Os09g0481400	-	9:18475033-18476381(-)	O-methyltransferase domain	Methyltransf_3 (PF01596)

## Sheet: Table S2
Table S2. Characteristics of cis-acting regulatory elements in the promoter region of CCoAOMT genes in wheat.
Element	Descripition	No.TaCCoAOM	TaCCoAOMT1	TaCCoAOMT2	TaCCoAOMT3	TaCCoAOMT4	TaCCoAOMT5	TaCCoAOMT6	TaCCoAOMT7	TaCCoAOMT8	TaCCoAOMT9	TaCCoAOMT10	TaCCoAOMT11	TaCCoAOMT12	TaCCoAOMT13	TaCCoAOMT14	TaCCoAOMT15	TaCCoAOMT16	TaCCoAOMT17	TaCCoAOMT18	TaCCoAOMT19	TaCCoAOMT20	TaCCoAOMT21
CAAT-box	common cis-acting element in promoter and enhancer regions	21	9	7	8	3	5	6	4	1	7	1	5	9	3	1	3	8	3	5	1	4	12
CGTCA-motif	cis-acting regulatory element involved in the MeJA-responsiveness	19	2	6	3	3	3	2	3	3	3	3	5	1	4	2	3	-	8	6	1	6	-
TATA-box	core promoter element around -30 of transcription start	19	10	9	18	1	8	-	-	3	3	6	2	6	3	13	5	18	2	5	7	8	26
TGACG-motif	cis-acting regulatory element involved in the MeJA-responsiveness	19	2	6	3	3	3	1	2	3	3	3	5	1	4	2	4	-	8	5	1	6	-
A-box	cis-acting regulatory element	18	-	1	2	2	3	1	2	4	-	2	2	2	3	2	-	2	4	1	1	1	1
ABRE	cis-acting element involved in the abscisic acid responsiveness	18	1	1	2	14	10	3	10	5	-	5	2	-	1	2	3	2	2	-	2	1	1
Sp1	light responsive element	18	-	1	2	2	3	6	2	3	-	4	1	1	1	3	1	1	8	2	4	1	-
G-Box	cis-acting regulatory element involved in light responsiveness	17	2	1	2	12	14	2	11	7	2	6	-	-	2	4	1	2	3	-	3	-	3
ARE	cis-acting regulatory element essential for the anaerobic induction	13	1	1	-	1	-	4	3	2	-	2	-	-	-	1	-	1	2	1	1	-	3
CCAAT-box	MYBHv1 binding site	13	1	-	1	1	-	-	2	1	2	2	1	-	1	1	-	-	1	-	2	1	-
GATA-motif	part of a light responsive element	11	2	1	2	-	-	1	1	-	1	-	1	1	-	-	1	2	-	-	-	1	-
GC-motif	enhancer-like element involved in anoxic specific inducibility	11	1	2	2	2	-	3	2	-	1	3	-	-	-	2	-	-	1	-	3	-	-
CAT-box	cis-acting regulatory element related to meristem expression	10	1	1	3	-	-	-	-	-	1	1	1	-	1	1	-	-	-	-	1	1	-
Box 4	part of a conserved DNA module involved in light responsiveness	7	3	2	1	-	1	-	-	-	4	-	-	-	2	-	-	-	-	-	-	1	-
MBS	MYB binding site involved in drought-inducibility	7	-	-	-	1	-	1	-	-	-	-	-	2	-	2	-	1	-	-	1	-	2
O2-site	cis-acting regulatory element involved in zein metabolism regulation	7	1	-	-	-	-	-	-	2	-	-	-	1	2	-	-	1	1	-	-	-	1
TCA-element	cis-acting element involved in salicylic acid responsiveness	7	-	1	1	-	1	-	-	-	2	-	-	1	-	1	-	1	-	-	-	-	-
LTR	cis-acting element involved in low-temperature responsiveness	6	-	-	-	1	-	2	-	-	-	-	1	-	-	-	-	-	1	-	-	2	1
TGA-element	auxin-responsive element	5	-	-	-	-	1	-	2	-	-	-	-	-	-	-	-	1	1	-	-	2	-
LAMP-element	part of a light responsive element	4	-	-	-	-	-	1	-	-	-	-	1	-	-	-	-	-	-	-	-	1	1
AE-box	part of a module for light response	3	-	-	-	-	-	-	-	-	-	-	-	1	-	-	-	2	-	-	-	-	1
GARE-motif	gibberellin-responsive element	3	-	-	-	-	-	-	-	-	-	-	-	2	-	-	-	1	-	-	-	-	1
TATC-box	cis-acting element involved in gibberellin-responsiveness	3	1	-	-	-	-	-	-	-	-	-	-	-	-	-	-	1	-	-	-	-	2
TCT-motif	part of a light responsive element	3	-	-	-	-	-	1	-	-	-	-	-	-	-	-	-	1	-	-	-	-	2
ATC-motif	part of a conserved DNA module involved in light responsiveness	2	1	-	-	-	-	-	-	1	-	-	-	-	-	-	-	-	-	-	-	-	-
chs-CMA2a	part of a light responsive element	2	-	-	-	-	1	-	-	-	-	-	-	-	-	-	-	-	1	-	-	-	-
circadian	cis-acting regulatory element involved in circadian control	2	1	-	-	-	-	-	-	-	-	-	-	-	-	-	1	-	-	-	-	-	-
GCN4_motif	cis-regulatory element involved in endosperm expression	2	-	-	-	-	-	-	-	-	-	-	-	1	-	-	-	2	-	-	-	-	-
RY-element	cis-acting regulatory element involved in seed-specific regulation	2	-	-	-	-	-	-	-	1	-	-	-	2	-	-	-	-	-	-	-	-	-
TCCC-motif	part of a light responsive element	2	-	-	-	-	-	-	-	-	-	-	1	-	-	-	-	-	-	-	-	-	1
TC-rich repeats	cis-acting element involved in defense and stress responsiveness	2	-	-	-	-	-	1	-	-	-	-	-	-	-	-	-	-	-	-	-	-	1
ACE	cis-acting element involved in light responsiveness	1	-	-	-	-	-	-	-	1	-	-	-	-	-	-	-	-	-	-	-	-	-
ATCT-motif	part of a conserved DNA module involved in light responsiveness	1	-	-	-	-	-	-	1	-	-	-	-	-	-	-	-	-	-	-	-	-	-
AT-rich sequence	element for maximal elicitor-mediated activation (2copies)	1	-	-	-	-	-	-	-	-	-	-	-	1	-	-	-	-	-	-	-	-	-
AuxRR-core	cis-acting regulatory element involved in auxin responsiveness	1	-	-	-	2	-	-	-	-	-	-	-	-	-	-	-	-	-	-	-	-	-
Box II	part of a light responsive element	1	-	-	-	-	-	-	-	1	-	-	-	-	-	-	-	-	-	-	-	-	-
CAG-motif	part of a light response element	1	-	-	-	1	-	-	-	-	-	-	-	-	-	-	-	-	-	-	-	-	-
GT1-motif	light responsive element	1	2	-	-	-	-	-	-	-	-	-	-	-	-	-	-	-	-	-	-	-	-
I-box	part of a light responsive element	1	-	-	-	3	-	-	-	-	-	-	-	-	-	-	-	-	-	-	-	-	-
MRE	MYB binding site involved in light responsiveness	1	-	-	-	-	-	-	1	-	-	-	-	-	-	-	-	-	-	-	-	-	-
NON-box	cis-acting regulatory element related to meristem specific activation	1	-	-	-	1	-	-	-	-	-	-	-	-	-	-	-	-	-	-	-	-	-
P-box	gibberellin-responsive element	1	-	2	-	-	-	-	-	-	-	-	-	-	-	-	-	-	-	-	-	-	-
SARE	cis-acting element involved in salicylic acid responsiveness	1	-	1	-	-	-	-	-	-	-	-	-	-	-	-	-	-	-	-	-	-	-
WUN-motif	wound-responsive element	1	-	-	-	1	-	-	-	-	-	-	-	-	-	-	-	-	-	-	-	-	-

## Sheet: Table S3
Table S3. GO enrichment analysis of the identified TaCCoAOMTs.
GO term	Ontology	Description	Number in input list	Number in BG/Ref	p-value	FDR	Gene
GO:0032259	P	methylation	13	2994	2.6e-15	2.6e-13	TraesCS7A02G302500,TraesCS5D02G265900,TraesCS4D02G362500,TraesCS7D02G297800,TraesCS7B02G202600,TraesCS7A02G068600,TraesCS4A02G442400,TraesCS7D02G239200,TraesCS7D02G126000,TraesCS7B02G135900,TraesCS7A02G240300,TraesCS7A02G127600,TraesCS7B02G027200
GO:0009809	P	lignin biosynthetic process	8	1221	1.1e-10	5.7e-09	TraesCS7A02G302500,TraesCS5D02G265900,TraesCS4D02G362500,TraesCS7D02G297800,TraesCS7D02G126000,TraesCS7B02G202600,TraesCS7A02G127600,TraesCS7B02G027200
GO:0009699	P	phenylpropanoid biosynthetic process	8	1896	3.5e-09	1.2e-07	TraesCS7A02G302500,TraesCS5D02G265900,TraesCS4D02G362500,TraesCS7D02G297800,TraesCS7D02G126000,TraesCS7B02G202600,TraesCS7A02G127600,TraesCS7B02G027200
GO:0009808	P	lignin metabolic process	8	1968	4.7e-09	1.2e-07	TraesCS7A02G302500,TraesCS5D02G265900,TraesCS4D02G362500,TraesCS7D02G297800,TraesCS7D02G126000,TraesCS7B02G202600,TraesCS7A02G127600,TraesCS7B02G027200
GO:0009698	P	phenylpropanoid metabolic process	8	3071	1.4e-07	2.9e-06	TraesCS7A02G302500,TraesCS5D02G265900,TraesCS4D02G362500,TraesCS7D02G297800,TraesCS7D02G126000,TraesCS7B02G202600,TraesCS7A02G127600,TraesCS7B02G027200
GO:0044550	P	secondary metabolite biosynthetic process	8	3355	2.8e-07	4.7e-06	TraesCS7A02G302500,TraesCS5D02G265900,TraesCS4D02G362500,TraesCS7D02G297800,TraesCS7D02G126000,TraesCS7B02G202600,TraesCS7A02G127600,TraesCS7B02G027200
GO:0019748	P	secondary metabolic process	8	5410	1e-05	0.00014	TraesCS7A02G302500,TraesCS5D02G265900,TraesCS4D02G362500,TraesCS7D02G297800,TraesCS7D02G126000,TraesCS7B02G202600,TraesCS7A02G127600,TraesCS7B02G027200
GO:0044711	P	single-organism biosynthetic process	8	16047	0.016	0.2	TraesCS7A02G302500,TraesCS5D02G265900,TraesCS4D02G362500,TraesCS7D02G297800,TraesCS7D02G126000,TraesCS7B02G202600,TraesCS7A02G127600,TraesCS7B02G027200
GO:0019438	P	aromatic compound biosynthetic process	8	17826	0.029	0.32	TraesCS7A02G302500,TraesCS5D02G265900,TraesCS4D02G362500,TraesCS7D02G297800,TraesCS7D02G126000,TraesCS7B02G202600,TraesCS7A02G127600,TraesCS7B02G027200
GO:1901362	P	organic cyclic compound biosynthetic process	8	18790	0.039	0.39	TraesCS7A02G302500,TraesCS5D02G265900,TraesCS4D02G362500,TraesCS7D02G297800,TraesCS7D02G126000,TraesCS7B02G202600,TraesCS7A02G127600,TraesCS7B02G027200
GO:0008171	F	O-methyltransferase activity	19	298	3.5e-47	1.2e-45	TraesCS7A02G302500,TraesCS5D02G265900,TraesCS7D02G239400,TraesCS7A02G240400,TraesCS4A02G442400,TraesCS4D02G362500,TraesCS7D02G297800,TraesCS7B02G136000,TraesCS7B02G202600,TraesCS7A02G068600,TraesCS7D02G063100,TraesCS7D02G239200,TraesCS1B02G049800,TraesCS7D02G126000,TraesCS7B02G135900,TraesCS7A02G240300,TraesCS7A02G127600,TraesCS1D02G019000,TraesCS7B02G027200
GO:0008168	F	methyltransferase activity	19	1390	1.1e-34	1.7e-33	TraesCS7A02G302500,TraesCS5D02G265900,TraesCS7D02G239400,TraesCS7A02G240400,TraesCS4A02G442400,TraesCS4D02G362500,TraesCS7D02G297800,TraesCS7B02G136000,TraesCS7B02G202600,TraesCS7A02G068600,TraesCS7D02G063100,TraesCS7D02G239200,TraesCS1B02G049800,TraesCS7D02G126000,TraesCS7B02G135900,TraesCS7A02G240300,TraesCS7A02G127600,TraesCS1D02G019000,TraesCS7B02G027200
GO:0016741	F	transferase activity, transferring one-carbon groups	19	1416	1.6e-34	1.7e-33	TraesCS7A02G302500,TraesCS5D02G265900,TraesCS7D02G239400,TraesCS7A02G240400,TraesCS4A02G442400,TraesCS4D02G362500,TraesCS7D02G297800,TraesCS7B02G136000,TraesCS7B02G202600,TraesCS7A02G068600,TraesCS7D02G063100,TraesCS7D02G239200,TraesCS1B02G049800,TraesCS7D02G126000,TraesCS7B02G135900,TraesCS7A02G240300,TraesCS7A02G127600,TraesCS1D02G019000,TraesCS7B02G027200
GO:0042409	F	caffeoyl-CoA O-methyltransferase activity	8	8	1.3e-26	1.1e-25	TraesCS7A02G302500,TraesCS5D02G265900,TraesCS4D02G362500,TraesCS7D02G297800,TraesCS7D02G126000,TraesCS7B02G202600,TraesCS7A02G127600,TraesCS7B02G027200
GO:0016740	F	transferase activity	19	19729	7.5e-13	5e-12	TraesCS7A02G302500,TraesCS5D02G265900,TraesCS7D02G239400,TraesCS7A02G240400,TraesCS4A02G442400,TraesCS4D02G362500,TraesCS7D02G297800,TraesCS7B02G136000,TraesCS7B02G202600,TraesCS7A02G068600,TraesCS7D02G063100,TraesCS7D02G239200,TraesCS1B02G049800,TraesCS7D02G126000,TraesCS7B02G135900,TraesCS7A02G240300,TraesCS7A02G127600,TraesCS1D02G019000,TraesCS7B02G027200
GO:0008757	F	S-adenosylmethionine-dependent methyltransferase activity	8	868	7.8e-12	4.3e-11	TraesCS7A02G302500,TraesCS5D02G265900,TraesCS4D02G362500,TraesCS7D02G297800,TraesCS7D02G126000,TraesCS7B02G202600,TraesCS7A02G127600,TraesCS7B02G027200
GO:0003824	F	catalytic activity	19	42216	1.4e-06	6.7e-06	TraesCS7A02G302500,TraesCS5D02G265900,TraesCS7D02G239400,TraesCS7A02G240400,TraesCS4A02G442400,TraesCS4D02G362500,TraesCS7D02G297800,TraesCS7B02G136000,TraesCS7B02G202600,TraesCS7A02G068600,TraesCS7D02G063100,TraesCS7D02G239200,TraesCS1B02G049800,TraesCS7D02G126000,TraesCS7B02G135900,TraesCS7A02G240300,TraesCS7A02G127600,TraesCS1D02G019000,TraesCS7B02G027200
GO:0046872	F	metal ion binding	8	17104	0.023	0.095	TraesCS7A02G302500,TraesCS5D02G265900,TraesCS4D02G362500,TraesCS7D02G297800,TraesCS7D02G126000,TraesCS7B02G202600,TraesCS7A02G127600,TraesCS7B02G027200
GO:0043169	F	cation binding	8	17543	0.026	0.098	TraesCS7A02G302500,TraesCS5D02G265900,TraesCS4D02G362500,TraesCS7D02G297800,TraesCS7D02G126000,TraesCS7B02G202600,TraesCS7A02G127600,TraesCS7B02G027200
GO:0043167	F	ion binding	8	18287	0.033	0.11	TraesCS7A02G302500,TraesCS5D02G265900,TraesCS4D02G362500,TraesCS7D02G297800,TraesCS7D02G126000,TraesCS7B02G202600,TraesCS7A02G127600,TraesCS7B02G027200
GO:0005829	C	cytosol	8	10311	0.00096	0.032	TraesCS7A02G302500,TraesCS5D02G265900,TraesCS4D02G362500,TraesCS7D02G297800,TraesCS7D02G126000,TraesCS7B02G202600,TraesCS7A02G127600,TraesCS7B02G027200

## Sheet: Table S4
Table S4. Differential expression analysis of TaCCoAOMT genes under abiotic stress.
Group (Control vs Treatment)	Gene id	log2FoldChange	log2CPM	PValue
Low temperature stress	TaCCoAOMT20	-6.84816	15.1176	2.25739e-140
Low temperature stress	TaCCoAOMT15	-2.85681	14.883	4.13028e-47
Low temperature stress	TaCCoAOMT9	1.13716	17.5118	7.62757e-16
Low temperature stress	TaCCoAOMT13	0.728748	17.1193	3.1587e-07
Low temperature stress	TaCCoAOMT19	-0.69022	17.1476	5.14772e-07
Low temperature stress	TaCCoAOMT10	-0.659764	14.8619	0.000391538
Low temperature stress	TaCCoAOMT21	0.775563	14.1498	0.00116631
Low temperature stress	TaCCoAOMT12	0.558043	14.574	0.00885859
Low temperature stress	TaCCoAOMT7	0.968237	11.0096	0.0654
Low temperature stress	TaCCoAOMT18	-0.246673	17.2565	0.0718723
Low temperature stress	TaCCoAOMT4	0.198546	16.9001	0.169874
Low temperature stress	TaCCoAOMT11	-1.38733	9.3041	0.221495
Low temperature stress	TaCCoAOMT3	3.32425	8.42117	0.44014
Low temperature stress	TaCCoAOMT6	0.947992	9.24155	0.477462
Low temperature stress	TaCCoAOMT2	2.83456	8.30893	0.724532
Low temperature stress	TaCCoAOMT17	2.82942	8.3082	0.724532
Low temperature stress	TaCCoAOMT14	0.0204393	16.5032	0.896085
Low temperature stress	TaCCoAOMT8	-0.0511033	13.1378	0.965512
Low temperature stress	TaCCoAOMT16	-0.0154845	13.2331	0.986205
Low temperature stress	TaCCoAOMT1	2.01125	8.18107	1
Salt stress (6h)	TaCCoAOMT4	4.90972	10.9429	7.25e-14
Salt stress (6h)	TaCCoAOMT5	-3.81123	10.7322	4.41e-08
Salt stress (6h)	TaCCoAOMT20	-2.45287	12.7134	3.41e-07
Salt stress (6h)	TaCCoAOMT12	2.14117	9.82067	0.000476707
Salt stress (6h)	TaCCoAOMT8	-1.2177	9.98693	0.0475985
Salt stress (6h)	TaCCoAOMT14	-0.428531	16.4447	0.300796
Salt stress (6h)	TaCCoAOMT6	-0.576491	10.291	0.301827
Salt stress (6h)	TaCCoAOMT10	-0.409514	16.8594	0.322026
Salt stress (6h)	TaCCoAOMT19	-0.382366	16.7985	0.355118
Salt stress (6h)	TaCCoAOMT16	0.482121	9.11326	0.481111
Salt stress (6h)	TaCCoAOMT18	-0.270539	13.649	0.525768
Salt stress (6h)	TaCCoAOMT15	-0.252788	12.3048	0.573041
Salt stress (6h)	TaCCoAOMT11	0.111395	12.9394	0.797611
Salt stress (6h)	TaCCoAOMT7	0.162689	8.90302	0.823277
Salt stress (6h)	TaCCoAOMT9	0.089059	13.7751	0.833759
Salt stress (6h)	TaCCoAOMT13	0.0232189	14.4743	0.955844
Salt stress (6h)	TaCCoAOMT21	-0.0244647	9.13143	0.971775
Salt stress (12h)	TaCCoAOMT4	9.70009	13.3979	9.39e-88
Salt stress (12h)	TaCCoAOMT5	-5.26516	12.0013	4.36e-25
Salt stress (12h)	TaCCoAOMT20	-2.616	13.5596	5.98e-22
Salt stress (12h)	TaCCoAOMT12	2.14206	10.2369	3.9e-07
Salt stress (12h)	TaCCoAOMT7	2.10154	9.32025	0.000139201
Salt stress (12h)	TaCCoAOMT8	-1.58635	10.8578	0.000169717
Salt stress (12h)	TaCCoAOMT21	1.61224	9.60612	0.00120156
Salt stress (12h)	TaCCoAOMT16	1.35628	9.87418	0.00308979
Salt stress (12h)	TaCCoAOMT6	-1.15328	10.427	0.0109607
Salt stress (12h)	TaCCoAOMT14	-0.815146	16.8305	7.44e-05
Salt stress (12h)	TaCCoAOMT10	-0.78395	17.0105	0.000132767
Salt stress (12h)	TaCCoAOMT15	-0.764564	12.7995	0.00339816
Salt stress (12h)	TaCCoAOMT18	-0.472793	13.7988	0.0402533
Salt stress (12h)	TraesCS1B02G024500	0.368289	16.6974	0.0714752
Salt stress (12h)	TaCCoAOMT13	-0.336224	14.802	0.118655
Salt stress (12h)	TraesCS4B02G050600	0.290113	16.5247	0.156461
Salt stress (12h)	TaCCoAOMT11	-0.236795	13.7882	0.301511
Salt stress (12h)	TraesCS5B02G124100	0.151235	14.7922	0.48047
Salt stress (12h)	TaCCoAOMT19	-0.113306	17.3984	0.576338
Salt stress (12h)	TraesCS4D02G050800	-0.075359	16.1258	0.714709
Salt stress (12h)	TraesCS1D02G020000	-0.0386554	16.2281	0.850958
Salt stress (12h)	TaCCoAOMT9	-0.0401558	13.9186	0.858943
Salt stress (12h)	TraesCS4A02G264400	-0.031682	16.4961	0.877069
Salt stress (24h)	TaCCoAOMT4	8.50449	15.0075	1.05e-06
Salt stress (24h)	TaCCoAOMT5	-4.53608	10.8398	0.00470588
Salt stress (24h)	TaCCoAOMT11	1.08313	14.3855	0.388068
Salt stress (24h)	TaCCoAOMT12	1.07531	10.1208	0.411337
Salt stress (24h)	TaCCoAOMT16	0.983606	9.59891	0.460605
Salt stress (24h)	TaCCoAOMT3	-2.65118	6.34672	0.471864
Salt stress (24h)	TaCCoAOMT8	-0.884258	9.91713	0.509499
Salt stress (24h)	TaCCoAOMT9	0.774792	13.5649	0.535484
Salt stress (24h)	TaCCoAOMT20	-0.737002	12.6496	0.557844
Salt stress (24h)	TaCCoAOMT19	0.538268	17.2985	0.664659
Salt stress (24h)	TaCCoAOMT13	-0.347141	14.1488	0.78011
Salt stress (24h)	TaCCoAOMT14	0.273689	16.7727	0.825211
Salt stress (24h)	TaCCoAOMT18	0.234044	13.2039	0.850968
Salt stress (24h)	TaCCoAOMT10	-0.215534	16.8381	0.861892
Salt stress (24h)	TaCCoAOMT15	-0.117556	12.3162	0.925211
Salt stress (24h)	TaCCoAOMT21	0.117318	9.21612	0.931346
Salt stress (24h)	TaCCoAOMT7	0.0562639	8.88159	0.9679
Salt stress (24h)	TaCCoAOMT6	0.00134668	11.2345	0.999152
Salt stress (48h)	TaCCoAOMT4	11.2283	16.0152	0.000133786
Salt stress (48h)	TaCCoAOMT5	-9.88603	11.2821	0.00508668
Salt stress (48h)	TaCCoAOMT16	2.26199	10.4959	0.260365
Salt stress (48h)	TaCCoAOMT20	-1.78762	13.34	0.360556
Salt stress (48h)	TaCCoAOMT12	1.75374	10.1813	0.376794
Salt stress (48h)	TaCCoAOMT7	1.30953	9.5812	0.509548
Salt stress (48h)	TaCCoAOMT1	-2.58524	6.58503	0.531186
Salt stress (48h)	TaCCoAOMT3	-2.58524	6.58503	0.531186
Salt stress (48h)	TaCCoAOMT15	-1.12529	12.5107	0.558935
Salt stress (48h)	TaCCoAOMT21	0.992353	9.92116	0.612602
Salt stress (48h)	TaCCoAOMT13	-0.954298	14.3371	0.617077
Salt stress (48h)	TaCCoAOMT18	-0.742785	13.3995	0.6966
Salt stress (48h)	TaCCoAOMT19	0.595125	17.5315	0.753462
Salt stress (48h)	TaCCoAOMT11	0.401127	14.5726	0.8322
Salt stress (48h)	TaCCoAOMT9	0.37015	13.7478	0.845093
Salt stress (48h)	TaCCoAOMT8	0.301653	11.1945	0.874763
Salt stress (48h)	TaCCoAOMT6	0.270672	12.0356	0.886883
Salt stress (48h)	TaCCoAOMT14	0.226968	16.8478	0.90438
Salt stress (48h)	TaCCoAOMT10	-0.146762	17.1798	0.938063
Drought (1h)	TaCCoAOMT9	1.8737	17.5174	1.34294e-114
Drought (1h)	TaCCoAOMT18	1.32097	17.7988	2.14848e-60
Drought (1h)	TaCCoAOMT20	-1.09158	16.3698	2.04511e-39
Drought (1h)	TaCCoAOMT13	1.02138	17.18	2.33141e-36
Drought (1h)	TaCCoAOMT2	-2.11237	6.89809	0.0219762
Drought (1h)	TaCCoAOMT15	-0.796491	16.2262	1.038e-21
Drought (1h)	TaCCoAOMT8	0.64236	12.2564	6.87445e-06
Drought (1h)	TaCCoAOMT12	-0.645742	12.0907	8.87499e-06
Drought (1h)	TaCCoAOMT21	-0.790351	10.8872	0.000149891
Drought (1h)	TaCCoAOMT10	0.299651	14.7415	0.00108178
Drought (1h)	TaCCoAOMT16	-0.501907	11.0212	0.00929813
Drought (1h)	TaCCoAOMT4	-0.221875	13.9501	0.0259102
Drought (1h)	TaCCoAOMT11	-0.749415	9.29762	0.0352559
Drought (1h)	TaCCoAOMT7	0.493732	10.543	0.0370889
Drought (1h)	TaCCoAOMT19	0.167323	16.8671	0.0389479
Drought (1h)	TaCCoAOMT14	-0.156575	16.8452	0.0529393
Drought (1h)	TaCCoAOMT1	-4.51988	6.42888	0.0629935
Drought (1h)	TaCCoAOMT6	-0.732053	8.81559	0.0740463
Drought (1h)	TaCCoAOMT17	-3.288	6.04948	0.500394
Drought (6h)	TaCCoAOMT13	-1.31026	16.4021	4.33595e-155
Drought (6h)	TaCCoAOMT20	1.05455	17.7286	3.46396e-146
Drought (6h)	TaCCoAOMT4	-3.1976	13.6387	2.67811e-142
Drought (6h)	TaCCoAOMT11	3.06786	11.9552	1.90323e-43
Drought (6h)	TaCCoAOMT7	1.60212	11.4793	8.07596e-13
Drought (6h)	TaCCoAOMT2	-4.87532	7.34575	0.016372
Drought (6h)	TaCCoAOMT1	-4.22699	7.04629	0.0639196
Drought (6h)	TaCCoAOMT15	-0.630362	16.6106	5.17886e-41
Drought (6h)	TaCCoAOMT18	-0.518877	17.0693	5.85692e-32
Drought (6h)	TaCCoAOMT14	-0.47754	17.0119	2.60986e-27
Drought (6h)	TaCCoAOMT10	0.621424	15.1987	6.51356e-25
Drought (6h)	TaCCoAOMT19	0.385126	17.2783	1.9052e-19
Drought (6h)	TaCCoAOMT9	-0.150452	16.5268	0.00163997
Drought (6h)	TaCCoAOMT8	0.477514	12.423	0.00612353
Drought (6h)	TaCCoAOMT12	0.151304	12.766	0.269484
Drought (6h)	TaCCoAOMT21	-0.215029	11.4745	0.392229
Drought (6h)	TaCCoAOMT16	-0.188999	11.496	0.42855
Drought (6h)	TaCCoAOMT17	-3.01341	6.66774	0.501132
Drought (6h)	TaCCoAOMT6	-0.286299	9.36792	0.610796

## Sheet: Table S5
Table S5. Differential expression analysis of TaCCoAOMT genes under Fg treatment.
Variety	DPI	Gene id	Expression	log2FoldChange	log2CPM	PValue
HC374	2	TaCCoAOMT1	Expressed	-3.19417	7.75922	0.258062
HC374	2	TaCCoAOMT10	Expressed	0.50803	17.0594	0.0129419
HC374	2	TaCCoAOMT11	Expressed	-1.79729	15.2864	3.34994e-08
HC374	2	TaCCoAOMT12	Not expressed	-	-	-
HC374	2	TaCCoAOMT13	Expressed	0.345847	16.437	0.0892227
HC374	2	TaCCoAOMT14	Expressed	0.928161	16.9876	7.97339e-06
HC374	2	TaCCoAOMT15	Expressed	-1.55883	16.0298	1.27053e-10
HC374	2	TaCCoAOMT16	Not expressed	-	-	-
HC374	2	TaCCoAOMT17	Expressed	-2.14268	7.95269	0.388225
HC374	2	TaCCoAOMT18	Expressed	0.424523	15.9825	0.0271292
HC374	2	TaCCoAOMT19	Expressed	0.645712	17.7413	0.00251541
HC374	2	TaCCoAOMT2	Not expressed	-	-	-
HC374	2	TaCCoAOMT20	Expressed	-1.58399	16.0017	1.74192e-09
HC374	2	TaCCoAOMT21	Not expressed	-	-	-
HC374	2	TaCCoAOMT3	Expressed	-2.3642	8.73077	0.00497858
HC374	2	TaCCoAOMT4	Not expressed	-	-	-
HC374	2	TaCCoAOMT5	Not expressed	-	-	-
HC374	2	TaCCoAOMT6	Not expressed	-	-	-
HC374	2	TaCCoAOMT7	Not expressed	-	-	-
HC374	2	TaCCoAOMT8	Expressed	-1.81381	16.4077	4.93838e-21
HC374	2	TaCCoAOMT9	Expressed	0.510966	16.6642	0.0100104
HC374	4	TaCCoAOMT1	Not expressed	-	-	-
HC374	4	TaCCoAOMT10	Expressed	0.795356	17.1723	0.000711256
HC374	4	TaCCoAOMT11	Expressed	-1.09647	15.7101	0.0183907
HC374	4	TaCCoAOMT12	Not expressed	-	-	-
HC374	4	TaCCoAOMT13	Expressed	-0.0131721	16.2045	0.959314
HC374	4	TaCCoAOMT14	Expressed	1.14002	17.3211	8.39875e-08
HC374	4	TaCCoAOMT15	Expressed	-0.773234	15.7791	0.000989909
HC374	4	TaCCoAOMT16	Not expressed	-	-	-
HC374	4	TaCCoAOMT17	Expressed	-3.87176	8.22328	0.258343
HC374	4	TaCCoAOMT18	Expressed	0.356714	15.5697	0.107677
HC374	4	TaCCoAOMT19	Expressed	1.0822	17.7896	1.81288e-07
HC374	4	TaCCoAOMT2	Not expressed	-	-	-
HC374	4	TaCCoAOMT20	Expressed	-0.812098	15.8466	0.0023274
HC374	4	TaCCoAOMT21	Not expressed	-	-	-
HC374	4	TaCCoAOMT3	Expressed	-2.74823	8.49888	0.137987
HC374	4	TaCCoAOMT4	Not expressed	-	-	-
HC374	4	TaCCoAOMT5	Not expressed	-	-	-
HC374	4	TaCCoAOMT6	Not expressed	-	-	-
HC374	4	TaCCoAOMT7	Not expressed	-	-	-
HC374	4	TaCCoAOMT8	Expressed	-0.857376	16.4392	0.0825278
HC374	4	TaCCoAOMT9	Expressed	0.579857	16.462	0.0518838
NyuBai	2	TaCCoAOMT1	Not expressed	-	-	-
NyuBai	2	TaCCoAOMT10	Expressed	0.399564	17.7478	0.0246592
NyuBai	2	TaCCoAOMT11	Expressed	-1.31774	15.0818	4.55232e-10
NyuBai	2	TaCCoAOMT12	Not expressed	-	-	-
NyuBai	2	TaCCoAOMT13	Expressed	-0.0329605	16.1364	0.865347
NyuBai	2	TaCCoAOMT14	Expressed	0.47748	17.2358	0.00788875
NyuBai	2	TaCCoAOMT15	Expressed	-1.30074	15.9189	9.75691e-12
NyuBai	2	TaCCoAOMT16	Not expressed	-	-	-
NyuBai	2	TaCCoAOMT17	Expressed	-3.3314	7.75502	0.130296
NyuBai	2	TaCCoAOMT18	Expressed	0.408063	15.8492	0.0289178
NyuBai	2	TaCCoAOMT19	Expressed	0.325981	17.8927	0.0670072
NyuBai	2	TaCCoAOMT2	Not expressed	-	-	-
NyuBai	2	TaCCoAOMT20	Expressed	-1.69892	16.4155	3.45034e-19
NyuBai	2	TaCCoAOMT21	Not expressed	-	-	-
NyuBai	2	TaCCoAOMT3	Expressed	-3.36486	9.95908	1.16328e-09
NyuBai	2	TaCCoAOMT4	Not expressed	-	-	-
NyuBai	2	TaCCoAOMT5	Not expressed	-	-	-
NyuBai	2	TaCCoAOMT6	Not expressed	-	-	-
NyuBai	2	TaCCoAOMT7	Not expressed	-	-	-
NyuBai	2	TaCCoAOMT8	Expressed	-1.27646	14.3423	1.95304e-08
NyuBai	2	TaCCoAOMT9	Expressed	0.351759	15.4832	0.0714882
NyuBai	4	TaCCoAOMT1	Not expressed	-	-	-
NyuBai	4	TaCCoAOMT10	Expressed	1.1011	17.5049	1.04386e-11
NyuBai	4	TaCCoAOMT11	Expressed	-1.17361	16.39	0.000817583
NyuBai	4	TaCCoAOMT12	Not expressed	-	-	-
NyuBai	4	TaCCoAOMT13	Expressed	-0.0734876	16.0887	0.635395
NyuBai	4	TaCCoAOMT14	Expressed	0.947296	17.4098	3.23241e-09
NyuBai	4	TaCCoAOMT15	Expressed	-0.663122	15.8524	0.0256897
NyuBai	4	TaCCoAOMT16	Not expressed	-	-	-
NyuBai	4	TaCCoAOMT17	Not expressed	-	-	-
NyuBai	4	TaCCoAOMT18	Expressed	0.618187	15.4931	0.00033956
NyuBai	4	TaCCoAOMT19	Expressed	0.925182	17.7733	1.83662e-06
NyuBai	4	TaCCoAOMT2	Not expressed	-	-	-
NyuBai	4	TaCCoAOMT20	Expressed	-0.886418	16.4571	0.00193961
NyuBai	4	TaCCoAOMT21	Not expressed	-	-	-
NyuBai	4	TaCCoAOMT3	Expressed	-4.59651	8.63728	0.0243428
NyuBai	4	TaCCoAOMT4	Not expressed	-	-	-
NyuBai	4	TaCCoAOMT5	Not expressed	-	-	-
NyuBai	4	TaCCoAOMT6	Not expressed	-	-	-
NyuBai	4	TaCCoAOMT7	Not expressed	-	-	-
NyuBai	4	TaCCoAOMT8	Expressed	-1.54152	14.8484	4.04385e-05
NyuBai	4	TaCCoAOMT9	Expressed	0.271633	15.4731	0.255151
Shaw	2	TaCCoAOMT1	Not expressed	-	-	-
Shaw	2	TaCCoAOMT10	Expressed	1.01334	16.9911	0.00134297
Shaw	2	TaCCoAOMT11	Expressed	-2.31371	14.516	4.35628e-07
Shaw	2	TaCCoAOMT12	Not expressed	-	-	-
Shaw	2	TaCCoAOMT13	Expressed	0.0867152	16.2582	0.765953
Shaw	2	TaCCoAOMT14	Expressed	0.94868	17.0045	0.00285132
Shaw	2	TaCCoAOMT15	Expressed	-1.72531	15.2808	8.67985e-09
Shaw	2	TaCCoAOMT16	Not expressed	-	-	-
Shaw	2	TaCCoAOMT17	Not expressed	-	-	-
Shaw	2	TaCCoAOMT18	Expressed	-0.0392312	16.2966	0.898109
Shaw	2	TaCCoAOMT19	Expressed	0.960322	17.8872	0.001108
Shaw	2	TaCCoAOMT2	Expressed	-4.25806	8.76844	0.134818
Shaw	2	TaCCoAOMT20	Expressed	-2.57878	16.0912	4.33293e-13
Shaw	2	TaCCoAOMT21	Not expressed	-	-	-
Shaw	2	TaCCoAOMT3	Not expressed	-	-	-
Shaw	2	TaCCoAOMT4	Not expressed	-	-	-
Shaw	2	TaCCoAOMT5	Not expressed	-	-	-
Shaw	2	TaCCoAOMT6	Not expressed	-	-	-
Shaw	2	TaCCoAOMT7	Not expressed	-	-	-
Shaw	2	TaCCoAOMT8	Expressed	-3.13473	16.7276	4.93647e-11
Shaw	2	TaCCoAOMT9	Expressed	1.00931	16.6738	0.000926209
Shaw	4	TaCCoAOMT1	Not expressed	-	-	-
Shaw	4	TaCCoAOMT10	Expressed	1.13436	17.1852	3.62696e-05
Shaw	4	TaCCoAOMT11	Expressed	-3.08651	16.355	4.17092e-19
Shaw	4	TaCCoAOMT12	Not expressed	-	-	-
Shaw	4	TaCCoAOMT13	Expressed	-0.674162	15.8317	0.0407667
Shaw	4	TaCCoAOMT14	Expressed	0.721135	17.6417	0.00550226
Shaw	4	TaCCoAOMT15	Expressed	-1.72908	15.4742	3.48768e-07
Shaw	4	TaCCoAOMT16	Not expressed	-	-	-
Shaw	4	TaCCoAOMT17	Not expressed	-	-	-
Shaw	4	TaCCoAOMT18	Expressed	0.1157	15.3493	0.682601
Shaw	4	TaCCoAOMT19	Expressed	1.09724	17.7317	2.67285e-05
Shaw	4	TaCCoAOMT2	Not expressed	-	-	-
Shaw	4	TaCCoAOMT20	Expressed	-2.38053	15.912	3.59287e-12
Shaw	4	TaCCoAOMT21	Not expressed	-	-	-
Shaw	4	TaCCoAOMT3	Not expressed	-	-	-
Shaw	4	TaCCoAOMT4	Not expressed	-	-	-
Shaw	4	TaCCoAOMT5	Not expressed	-	-	-
Shaw	4	TaCCoAOMT6	Not expressed	-	-	-
Shaw	4	TaCCoAOMT7	Not expressed	-	-	-
Shaw	4	TaCCoAOMT8	Expressed	-2.68029	15.9779	8.50902e-15
Shaw	4	TaCCoAOMT9	Expressed	0.956293	16.4508	0.00229024
Wuhan 1	2	TaCCoAOMT1	Not expressed	-	-	-
Wuhan 1	2	TaCCoAOMT10	Expressed	0.245005	17.0787	0.0215115
Wuhan 1	2	TaCCoAOMT11	Expressed	-0.437611	14.8036	0.0309276
Wuhan 1	2	TaCCoAOMT12	Not expressed	-	-	-
Wuhan 1	2	TaCCoAOMT13	Expressed	-0.390645	16.4919	0.00861388
Wuhan 1	2	TaCCoAOMT14	Expressed	0.194119	17.1453	0.0732585
Wuhan 1	2	TaCCoAOMT15	Expressed	-0.187998	15.2522	0.220129
Wuhan 1	2	TaCCoAOMT16	Not expressed	-	-	-
Wuhan 1	2	TaCCoAOMT17	Expressed	-0.57283	7.79415	1
Wuhan 1	2	TaCCoAOMT18	Expressed	-0.0690501	16.3	0.649569
Wuhan 1	2	TaCCoAOMT19	Expressed	0.131716	17.7083	0.246835
Wuhan 1	2	TaCCoAOMT2	Not expressed	-	-	-
Wuhan 1	2	TaCCoAOMT20	Expressed	-0.769106	15.5257	6.32745e-09
Wuhan 1	2	TaCCoAOMT21	Not expressed	-	-	-
Wuhan 1	2	TaCCoAOMT3	Expressed	-1.47482	7.35673	1
Wuhan 1	2	TaCCoAOMT4	Not expressed	-	-	-
Wuhan 1	2	TaCCoAOMT5	Not expressed	-	-	-
Wuhan 1	2	TaCCoAOMT6	Not expressed	-	-	-
Wuhan 1	2	TaCCoAOMT7	Not expressed	-	-	-
Wuhan 1	2	TaCCoAOMT8	Expressed	-1.28908	16.666	7.60089e-17
Wuhan 1	2	TaCCoAOMT9	Expressed	0.263425	16.7491	0.0456258
Wuhan 1	4	TaCCoAOMT1	Not expressed	-	-	-
Wuhan 1	4	TaCCoAOMT10	Expressed	0.545428	16.9463	0.00109573
Wuhan 1	4	TaCCoAOMT11	Expressed	-1.33296	15.4487	0.000313431
Wuhan 1	4	TaCCoAOMT12	Not expressed	-	-	-
Wuhan 1	4	TaCCoAOMT13	Expressed	-0.040399	16.2277	0.805571
Wuhan 1	4	TaCCoAOMT14	Expressed	0.324298	17.4764	0.0676767
Wuhan 1	4	TaCCoAOMT15	Expressed	-1.17754	15.1123	1.11085e-07
Wuhan 1	4	TaCCoAOMT16	Not expressed	-	-	-
Wuhan 1	4	TaCCoAOMT17	Not expressed	-	-	-
Wuhan 1	4	TaCCoAOMT18	Expressed	0.301508	15.7496	0.0807752
Wuhan 1	4	TaCCoAOMT19	Expressed	0.61623	17.6671	8.6244e-05
Wuhan 1	4	TaCCoAOMT2	Not expressed	-	-	-
Wuhan 1	4	TaCCoAOMT20	Expressed	-1.50741	15.9242	1.1779e-09
Wuhan 1	4	TaCCoAOMT21	Not expressed	-	-	-
Wuhan 1	4	TaCCoAOMT3	Not expressed	-	-	-
Wuhan 1	4	TaCCoAOMT4	Not expressed	-	-	-
Wuhan 1	4	TaCCoAOMT5	Not expressed	-	-	-
Wuhan 1	4	TaCCoAOMT6	Not expressed	-	-	-
Wuhan 1	4	TaCCoAOMT7	Not expressed	-	-	-
Wuhan 1	4	TaCCoAOMT8	Expressed	-1.74221	16.9348	3.73163e-09
Wuhan 1	4	TaCCoAOMT9	Expressed	0.576213	16.3716	0.00194842

## Sheet: Table S6
Table S6. Identification of miRNA bind sites of TaCCoAOMT genes
miRNA_Acc.	Target_Acc.	Gene name	miRNA_start	miRNA_end	Target_start	Target_end	miRNA_aligned_fragment	alignment	Target_aligned_fragment	Inhibition
tae-miR5384-3p	TraesCS1B02G023200.2	TaCCoAOMT1	1	21	230	250	UGAGCGCGCCGCCGUCGAAUG	:. :::: : :::::.:.:::	CGAUCGAGGUCGGCGUGUUCA	Cleavage
tae-miR5384-3p	TraesCS7A02G240400.1	TaCCoAOMT11	1	21	649	669	UGAGCGCGCCGCCGUCGAAUG	:: ::::::::.::::.	UGCGCGUCGGCGGCGUGCUCG	Cleavage
tae-miR1119	TraesCS7A02G240400.1	TaCCoAOMT11	1	24	818	841	UGGCACGGCGUGAUGCUGAGUCAG	..:::::::::. ::::.	CGCCGAUGGCAUCACGCUCUGCCG	Cleavage
tae-miR9781	TraesCS7A02G240400.1	TaCCoAOMT11	1	21	890	910	UUUUGUCACAUAUAAUACAUA	:: ::::.:::::: .::	CGCGUCUUAUGUGUGACCGAA	Cleavage
tae-miR9667-5p	TraesCS7A02G302500.1	TaCCoAOMT12	1	21	1572	1592	AAAUAUGGCAAACAAUGAAUG	: : ::: :::.:::::::	ACUGCUUUGAUUGUCAUAUUU	Cleavage
tae-miR9653a-3p	TraesCS7A02G302500.1	TaCCoAOMT12	1	21	996	1016	UUUGAGACUUUGGCCAUGGCC	:::: ::.:::. :::..::	UGCCAAGGUCAAGCUCUUGAA	Cleavage
tae-miR1119	TraesCS7B02G136000.1	TaCCoAOMT15	1	24	907	930	UGGCACGGCGUGAUGCUGAGUCAG	..:::::::::. ::::.	CGCCGAUGGCAUCACGCUCUGCCG	Cleavage
tae-miR167a	TraesCS7B02G136000.1	TaCCoAOMT15	1	21	1381	1400	UGAAGCUGCCAGCAUGAUCUA	.:::::: :::::.::::	GUUGUCAUGC-GGCAGUUUCA	Translation
tae-miR167c-5p	TraesCS7B02G136000.1	TaCCoAOMT15	1	22	1380	1400	UGAAGCUGCCAGCAUGAUCUGC	.:::::: :::::.::::	AGUUGUCAUGC-GGCAGUUUCA	Translation
tae-miR9781	TraesCS7B02G136000.1	TaCCoAOMT15	1	21	977	997	UUUUGUCACAUAUAAUACAUA	:: ::::.: ::::..::	CGCGUCUUAUGUCUGACGGAA	Cleavage
tae-miR9653a-3p	TraesCS7B02G202600.1	TaCCoAOMT16	1	21	986	1006	UUUGAGACUUUGGCCAUGGCC	:::: ::.:::. :::..::	UGCCAAGGUCAAGCUCUUGAA	Cleavage
tae-miR9661-5p	TraesCS7B02G202600.1	TaCCoAOMT16	1	21	643	663	UGAAGUAGAGCAGGGACCUCA	: ::::: .::::: ::: .:	UAAGGUCAUUGCUCGACUGUA	Cleavage
tae-miR1119	TraesCS7D02G063100.1	TaCCoAOMT17	1	24	368	391	UGGCACGGCGUGAUGCUGAGUCAG	:.::.::::::.:::::.	CGCCGACGGCGUCACGCUGUGCCG	Cleavage
tae-miR9664-3p	TraesCS7D02G063100.1	TaCCoAOMT17	1	21	338	358	UUGCAGUCCUCGAUGUCGUAG	: :: .:.:::::: :::::	CGACCGCGUCGAGGCCUGCAU	Cleavage
tae-miR9657a-3p	TraesCS7D02G126000.1	TaCCoAOMT18	1	21	1841	1861	UGUGCUUCCUCGUCGAACGGU	:.: : .::::.::: :::::	AUCUUCUGACGGGGAUGCACA	Cleavage
tae-miR5086	TraesCS7D02G126000.1	TaCCoAOMT18	1	21	255	275	ACAUUGGUGGAAGGCGUGGUA	.::.:: :: ::.:::.::	CGCCGCGGCUACCGCCAGUGC	Translation
tae-miR1130b-3p	TraesCS1B02G049800.1	TaCCoAOMT2	1	21	1022	1042	UCUUAUAUUAUGGGACGGAGG	:.:..::::::::::: ::::	CUUUUGUCCCAUAAUACAAGA	Cleavage
tae-miR1120b-3p	TraesCS1B02G049800.1	TaCCoAOMT2	1	21	1023	1043	UUCUUAUAUUGUGGGACAGAG	.:.:::::::.:::: ::::	UUUUGUCCCAUAAUACAAGAC	Cleavage
tae-miR1122c-3p	TraesCS1B02G049800.1	TaCCoAOMT2	1	21	1022	1042	UCUAAUAUUAUGGGACGGAGG	:.:..::::::::::: :::	CUUUUGUCCCAUAAUACAAGA	Cleavage
tae-miR5384-3p	TraesCS1B02G049800.1	TaCCoAOMT2	1	21	327	347	UGAGCGCGCCGCCGUCGAAUG	:. :::: : :::::.:.:::	CGAUCGAGGUCGGCGUGUUCA	Cleavage
tae-miR5384-3p	TraesCS7D02G239400.1	TaCCoAOMT20	1	21	613	633	UGAGCGCGCCGCCGUCGAAUG	:: ::::::::.::::.	UGCGCGUCGGCGGCGUGCUCG	Cleavage
tae-miR1119	TraesCS7D02G239400.1	TaCCoAOMT20	1	24	782	805	UGGCACGGCGUGAUGCUGAGUCAG	..:::::::::. ::::.	CGCCGAUGGCAUCACGCUCUGCCG	Cleavage
tae-miR9781	TraesCS7D02G239400.1	TaCCoAOMT20	1	21	843	863	UUUUGUCACAUAUAAUACAUA	:: ::::.:::::: .::	CGCGUCUUAUGUGUGACCGAA	Cleavage
tae-miR9653a-3p	TraesCS7D02G297800.1	TaCCoAOMT21	1	21	1012	1032	UUUGAGACUUUGGCCAUGGCC	:.:: ::.:::. :::..::	UGUCAAGGUCAAGCUCUUGAA	Cleavage
tae-miR9779	TraesCS7D02G297800.1	TaCCoAOMT21	1	20	987	1006	CUUAUGCAACGUCUGAGGAU	::: .:::.::::.:::	CUCCAUAGAUGUUGUAUACU	Cleavage
tae-miR1122c-3p	TraesCS1D02G019000.1	TaCCoAOMT3	1	21	1007	1027	UCUAAUAUUAUGGGACGGAGG	::::.:::.::::::::::::	CCUCUGUCUCAUAAUAUUAGA	Cleavage
tae-miR1130b-3p	TraesCS1D02G019000.1	TaCCoAOMT3	1	21	1007	1027	UCUUAUAUUAUGGGACGGAGG	::::.:::.:::::::: :::	CCUCUGUCUCAUAAUAUUAGA	Cleavage
tae-miR1120b-3p	TraesCS1D02G019000.1	TaCCoAOMT3	1	21	1008	1028	UUCUUAUAUUGUGGGACAGAG	:::::::.::.::::: :::	CUCUGUCUCAUAAUAUUAGAC	Cleavage
tae-miR7757-5p	TraesCS1D02G019000.1	TaCCoAOMT3	1	22	1114	1135	AUAAAACCUUCAGCUAUCCAUC	: ::::.:.: ::: ::::::	CACGGAUGGUUCAAGAUUUUAU	Translation
tae-miR1133	TraesCS1D02G019000.1	TaCCoAOMT3	1	22	1089	1110	CAUAUACUCCCUCCGUCCGAAA	: : :::.:::: :::::: ::	UAUGGGAUGGAGAGAGUAUUUG	Translation
tae-miR5384-3p	TraesCS1D02G019000.1	TaCCoAOMT3	1	21	328	348	UGAGCGCGCCGCCGUCGAAUG	:. :::: : :::::.:.:::	CGAUCGAGGUCGGCGUGUUCA	Cleavage
tae-miR9776	TraesCS1D02G019000.1	TaCCoAOMT3	1	21	880	900	UUGGACGAGGAUGUGCAACUG	: : :::.. ::::::::::	CUGCUGCGUCGCCUCGUCCAA	Translation
tae-miR1119	TraesCS4D02G362500.1	TaCCoAOMT5	1	24	637	660	UGGCACGGCGUGAUGCUGAGUCAG	:.::.::::::. ::::.	CGCCGACGGCGUCACGCUCUGCCG	Cleavage
tae-miR9664-3p	TraesCS4D02G362500.1	TaCCoAOMT5	1	21	607	627	UUGCAGUCCUCGAUGUCGUAG	:: .:.:::::: :::::	UGACCGCGUCGAGGCCUGCAU	Cleavage
tae-miR319	TraesCS4D02G362500.1	TaCCoAOMT5	1	21	568	588	UUGGACUGAAGGGAGCUCCCU	::::.::: :.::.:::	GGAUAGCUUCCUCCGGUUCAA	Cleavage
tae-miR9677b	TraesCS4D02G362500.1	TaCCoAOMT5	1	21	122	142	CAGGGCGGGGAACAGGUGGCC	:: .: :::.:::.::::	AUGCAGUUCUUCUCCGUCCUG	Cleavage
tae-miR1119	TraesCS5A02G257600.1	TaCCoAOMT6	1	24	723	746	UGGCACGGCGUGAUGCUGAGUCAG	:.: ::::.::.:::::.	CUCCGACGGGAUCAUGCUGUGCCG	Cleavage
tae-miR5384-3p	TraesCS5A02G257600.1	TaCCoAOMT6	1	21	230	250	UGAGCGCGCCGCCGUCGAAUG	:::: : :::::.:.:::	CCGUCGAGGUCGGCGUGUUCA	Cleavage
tae-miR1119	TraesCS5D02G265900.1	TaCCoAOMT7	1	24	784	807	UGGCACGGCGUGAUGCUGAGUCAG	:.: ::::.::.:::::.	CUCCGACGGGAUCAUGCUGUGCCG	Cleavage
tae-miR5384-3p	TraesCS5D02G265900.1	TaCCoAOMT7	1	21	321	341	UGAGCGCGCCGCCGUCGAAUG	:::: : :::::.:.:::	CCAUCGAGGUCGGCGUGUUCA	Cleavage
tae-miR1119	TraesCS7A02G068600.1	TaCCoAOMT8	1	24	831	854	UGGCACGGCGUGAUGCUGAGUCAG	:.::.::::::.:::::.	CGCCGACGGCGUCACGCUGUGCCG	Cleavage
tae-miR5084	TraesCS7A02G068600.1	TaCCoAOMT8	1	24	1065	1088	AUACAGUACUGCAGAGGAUCCUAA	: :: :::::::::::::	UAGCAAACCACUGCAGUACUGUAC	Cleavage
tae-miR1137a	TraesCS7A02G068600.1	TaCCoAOMT8	1	20	1239	1258	UAGUACAAAGUUGAGUCAUC	: ..:::::::::: :::	UUUUGUUCAACUUUGUUCUA	Cleavage
tae-miR319	TraesCS7A02G068600.1	TaCCoAOMT8	1	21	762	782	UUGGACUGAAGGGAGCUCCCU	::::.:::: :::.:::	GGACAGCUUCCUUGAGUUCAA	Cleavage
tae-miR5384-3p	TraesCS7A02G068600.1	TaCCoAOMT8	1	21	362	382	UGAGCGCGCCGCCGUCGAAUG	:: :::: : :::::.:.:::	CAAUCGAGGUCGGCGUGUUCA	Cleavage
tae-miR9664-3p	TraesCS7A02G068600.1	TaCCoAOMT8	1	21	801	821	UUGCAGUCCUCGAUGUCGUAG	: :: .:.:::::: :::::	CGACCGCGUCGAGGCCUGCAU	Cleavage
tae-miR159a	TraesCS7A02G068600.1	TaCCoAOMT8	1	21	763	783	UUUGGAUUGAAGGGAGCUCUG	: ::::.:::: :.:.:::	GACAGCUUCCUUGAGUUCAAC	Cleavage
tae-miR159b	TraesCS7A02G068600.1	TaCCoAOMT8	1	21	763	783	UUUGGAUUGAAGGGAGCUCUG	: ::::.:::: :.:.:::	GACAGCUUCCUUGAGUUCAAC	Cleavage
tae-miR9677b	TraesCS7A02G068600.1	TaCCoAOMT8	1	21	316	336	CAGGGCGGGGAACAGGUGGCC	:: .: :::.:::.::::	AUGCAGUUCUUCUCCGUCCUG	Cleavage
tae-miR9772	TraesCS7A02G068600.1	TaCCoAOMT8	1	21	978	998	UGAGAUGAGAUUACCCCAUAC	: :: ::::.: ::.::::.	GAAUCGGGUGAGCUUAUCUUU	Translation

## Sheet: Table S7
Table S7. Haplotype of CCoAOMT genes in five Triticum species.
Gene name	EnsemblPlants ID	Group	Haplotype	Number of haplotype	Population size	Frequency of haplotype
TaCCoAOMT3	TraesCS1D02G019000	Aegilops tauschii	..............	3	30	0.1
TaCCoAOMT3	TraesCS1D02G019000	Aegilops tauschii	AACC..CCAACCGG	2	30	0.0666667
TaCCoAOMT3	TraesCS1D02G019000	Aegilops tauschii	AACCCCCCAACCGG	4	30	0.133333
TaCCoAOMT3	TraesCS1D02G019000	Aegilops tauschii	AACCTT......GG	1	30	0.0333333
TaCCoAOMT3	TraesCS1D02G019000	Aegilops tauschii	AACCTTCCAACCGG	20	30	0.666667
TaCCoAOMT3	TraesCS1D02G019000	Triticum aestivum	..............	1	163	0.00613497
TaCCoAOMT3	TraesCS1D02G019000	Triticum aestivum	............GG	1	163	0.00613497
TaCCoAOMT3	TraesCS1D02G019000	Triticum aestivum	....TTCCAACCGG	2	163	0.0122699
TaCCoAOMT3	TraesCS1D02G019000	Triticum aestivum	....TTCGACCTGT	1	163	0.00613497
TaCCoAOMT3	TraesCS1D02G019000	Triticum aestivum	AACCCCCCAACCGG	1	163	0.00613497
TaCCoAOMT3	TraesCS1D02G019000	Triticum aestivum	AACCTTCCAA....	1	163	0.00613497
TaCCoAOMT3	TraesCS1D02G019000	Triticum aestivum	AACCTTCCAACCGG	140	163	0.858896
TaCCoAOMT3	TraesCS1D02G019000	Triticum aestivum	AACCTTCCAACTGT	1	163	0.00613497
TaCCoAOMT3	TraesCS1D02G019000	Triticum aestivum	ATCCTTCCAACTGT	1	163	0.00613497
TaCCoAOMT3	TraesCS1D02G019000	Triticum aestivum	ATCGTTCCAACCGG	1	163	0.00613497
TaCCoAOMT3	TraesCS1D02G019000	Triticum aestivum	ATCGTTCGACCTGT	13	163	0.0797546
TaCCoAOMT7	TraesCS5D02G265900	Aegilops tauschii	..................AAGGCCAA	1	30	0.0333333
TaCCoAOMT7	TraesCS5D02G265900	Aegilops tauschii	..AAGGCCTTGGCCTTCC........	1	30	0.0333333
TaCCoAOMT7	TraesCS5D02G265900	Aegilops tauschii	..AAGGCCTTGGCCTTCCAAGGCCAA	3	30	0.1
TaCCoAOMT7	TraesCS5D02G265900	Aegilops tauschii	..AAGGCCTTGGCCTTCCAAGGCCGA	1	30	0.0333333
TaCCoAOMT7	TraesCS5D02G265900	Aegilops tauschii	AAAAGGCCTTGGCCTTCC........	1	30	0.0333333
TaCCoAOMT7	TraesCS5D02G265900	Aegilops tauschii	AAAAGGCCTTGGCCTTCC....CCAA	1	30	0.0333333
TaCCoAOMT7	TraesCS5D02G265900	Aegilops tauschii	AAAAGGCCTTGGCCTTCCAAGG....	1	30	0.0333333
TaCCoAOMT7	TraesCS5D02G265900	Aegilops tauschii	AAAAGGCCTTGGCCTTCCAAGGCCAA	10	30	0.333333
TaCCoAOMT7	TraesCS5D02G265900	Aegilops tauschii	AAGAGGCCTTGGCCTTCC....CCAA	1	30	0.0333333
TaCCoAOMT7	TraesCS5D02G265900	Aegilops tauschii	TAGAGGCCTTGGCCTTCCAAGGCCGA	1	30	0.0333333
TaCCoAOMT7	TraesCS5D02G265900	Aegilops tauschii	TTGGCCGGCCAAGGCCTT..CCGGGG	1	30	0.0333333
TaCCoAOMT7	TraesCS5D02G265900	Aegilops tauschii	TTGGCCGGCCAAGGCCTTGGCCGGGG	8	30	0.266667
TaCCoAOMT7	TraesCS5D02G265900	Triticum aestivum	TT..CCGGCCAAGGCCTTGGCCGGGG	1	163	0.00613497
TaCCoAOMT7	TraesCS5D02G265900	Triticum aestivum	TTGG..............GGCCGGGG	1	163	0.00613497
TaCCoAOMT7	TraesCS5D02G265900	Triticum aestivum	TTGG..GGCCAAGGCCTTGGCCGGGG	1	163	0.00613497
TaCCoAOMT7	TraesCS5D02G265900	Triticum aestivum	TTGGCC......GGCCTTGGCCGGGG	1	163	0.00613497
TaCCoAOMT7	TraesCS5D02G265900	Triticum aestivum	TTGGCCGGCCAA..CCTTGGCCGGGG	1	163	0.00613497
TaCCoAOMT7	TraesCS5D02G265900	Triticum aestivum	TTGGCCGGCCAAGGCCTT..CCGGGG	1	163	0.00613497
TaCCoAOMT7	TraesCS5D02G265900	Triticum aestivum	TTGGCCGGCCAAGGCCTTGGCC....	1	163	0.00613497
TaCCoAOMT7	TraesCS5D02G265900	Triticum aestivum	TTGGCCGGCCAAGGCCTTGGCCGGGG	156	163	0.957055
TaCCoAOMT9	TraesCS7A02G127600	Domesticated emmer	......CCAAGGCCCCCCAATTGGAACCGGGGCCCCCC	1	29	0.0344828
TaCCoAOMT9	TraesCS7A02G127600	Domesticated emmer	GGCCCC......CCCCCCAATTGGAACCGG........	1	29	0.0344828
TaCCoAOMT9	TraesCS7A02G127600	Domesticated emmer	GGCCCCCC..GGCCCCCC..TTGGAACCGGGGCCCCCC	1	29	0.0344828
TaCCoAOMT9	TraesCS7A02G127600	Domesticated emmer	GGCCCCCC..GGCCCCCCAATTGGAACCGG......CC	1	29	0.0344828
TaCCoAOMT9	TraesCS7A02G127600	Domesticated emmer	GGCCCCCC..GGCCCCCCAATTGGAACCGGGGCC..CC	1	29	0.0344828
TaCCoAOMT9	TraesCS7A02G127600	Domesticated emmer	GGCCCCCC..GGCCCCCCAATTGGAACCGGGGCCCCCC	1	29	0.0344828
TaCCoAOMT9	TraesCS7A02G127600	Domesticated emmer	GGCCCCCCAA........AATTGGAACCGGGGCCCCCC	1	29	0.0344828
TaCCoAOMT9	TraesCS7A02G127600	Domesticated emmer	GGCCCCCCAAGG......AATTGGAACCGG......CC	1	29	0.0344828
TaCCoAOMT9	TraesCS7A02G127600	Domesticated emmer	GGCCCCCCAAGGCCCCCCAATTGGAACCGG....CCCC	1	29	0.0344828
TaCCoAOMT9	TraesCS7A02G127600	Domesticated emmer	GGCCCCCCAAGGCCCCCCAATTGGAACCGGGGCCCCCC	19	29	0.655172
TaCCoAOMT9	TraesCS7A02G127600	Domesticated emmer	GGCCCCCCTT..CCCCCCAATTGGAACCGGGGCCCCCC	1	29	0.0344828
TaCCoAOMT9	TraesCS7A02G127600	Durum	......CCAAGGCCCCCCAATTGGAACCGGGGCCCCCC	1	13	0.0769231
TaCCoAOMT9	TraesCS7A02G127600	Durum	GGCCCCCC..GGCCCCCCAATTGGAACCGG......CC	1	13	0.0769231
TaCCoAOMT9	TraesCS7A02G127600	Durum	GGCCCCCCAAGGCCCCCCAA..........GGCCCCCC	1	13	0.0769231
TaCCoAOMT9	TraesCS7A02G127600	Durum	GGCCCCCCAAGGCCCCCCAATTGGAACCGGGGCCCCCC	8	13	0.615385
TaCCoAOMT9	TraesCS7A02G127600	Durum	GGCCCCCCTTGGCCCCCCAATTAAAACCGGGGCCCCCC	2	13	0.153846
TaCCoAOMT9	TraesCS7A02G127600	Triticum aestivum	....CCCCAAGGCCCC..............GGCCCCCC	1	163	0.00613497
TaCCoAOMT9	TraesCS7A02G127600	Triticum aestivum	GGCCCC..AAGGCCCCCCAATTGGAACCGGGGCCCCCC	2	163	0.0122699
TaCCoAOMT9	TraesCS7A02G127600	Triticum aestivum	GGCCCCCC..GGCCCCCCAATTGGAACCGGGGCCCCCC	1	163	0.00613497
TaCCoAOMT9	TraesCS7A02G127600	Triticum aestivum	GGCCCCCCAA..CCCCCCAATTGGAACCGG........	1	163	0.00613497
TaCCoAOMT9	TraesCS7A02G127600	Triticum aestivum	GGCCCCCCAA..CCCCCCAATTGGAACCGG......CC	1	163	0.00613497
TaCCoAOMT9	TraesCS7A02G127600	Triticum aestivum	GGCCCCCCAA..CCCCCCAATTGGAACCGGGGCCCCCC	2	163	0.0122699
TaCCoAOMT9	TraesCS7A02G127600	Triticum aestivum	GGCCCCCCAAGGCCCC........AACCGGGGCCCCCC	1	163	0.00613497
TaCCoAOMT9	TraesCS7A02G127600	Triticum aestivum	GGCCCCCCAAGGCCCCCC........CCGGGGCCCCCC	1	163	0.00613497
TaCCoAOMT9	TraesCS7A02G127600	Triticum aestivum	GGCCCCCCAAGGCCCCCCAATTGGAA....GGCCCCCC	2	163	0.0122699
TaCCoAOMT9	TraesCS7A02G127600	Triticum aestivum	GGCCCCCCAAGGCCCCCCAATTGGAACCGG..CCCCCC	1	163	0.00613497
TaCCoAOMT9	TraesCS7A02G127600	Triticum aestivum	GGCCCCCCAAGGCCCCCCAATTGGAACCGGGG....CC	1	163	0.00613497
TaCCoAOMT9	TraesCS7A02G127600	Triticum aestivum	GGCCCCCCAAGGCCCCCCAATTGGAACCGGGGCCCC..	2	163	0.0122699
TaCCoAOMT9	TraesCS7A02G127600	Triticum aestivum	GGCCCCCCAAGGCCCCCCAATTGGAACCGGGGCCCCCC	147	163	0.90184
TaCCoAOMT9	TraesCS7A02G127600	Triticum urartu	GGCCCC....AACCCCCCAATTGGAACCGGGGCCCC..	1	29	0.0344828
TaCCoAOMT9	TraesCS7A02G127600	Triticum urartu	GGCCCC....GACC..CCAATTGGAACCGGGG....CC	1	29	0.0344828
TaCCoAOMT9	TraesCS7A02G127600	Triticum urartu	GGCCCC..TTGGCCCCCCAATT..AACCGGGGCCCCCC	1	29	0.0344828
TaCCoAOMT9	TraesCS7A02G127600	Triticum urartu	GGCCCCCC..AACCCCCCAATTGGAA....GGCCCCCC	1	29	0.0344828
TaCCoAOMT9	TraesCS7A02G127600	Triticum urartu	GGCCCCCC..AACCCCCCAATTGGAACCGGGGCCCCCC	1	29	0.0344828
TaCCoAOMT9	TraesCS7A02G127600	Triticum urartu	GGCCCCCCTT....CCCCAATTGGAACCGGGGCCCCCC	1	29	0.0344828
TaCCoAOMT9	TraesCS7A02G127600	Triticum urartu	GGCCCCCCTT..CCCCCCAATTGGAACCGG..CCCCCC	1	29	0.0344828
TaCCoAOMT9	TraesCS7A02G127600	Triticum urartu	GGCCCCCCTT..CCCCCCAATTGGAACCGGGGCCCCCC	3	29	0.103448
TaCCoAOMT9	TraesCS7A02G127600	Triticum urartu	GGCCCCCCTTAACCCCCC......AACCGGGGCCCCCC	1	29	0.0344828
TaCCoAOMT9	TraesCS7A02G127600	Triticum urartu	GGCCCCCCTTAACCCCCCAATTGGAA....GGCCCCCC	1	29	0.0344828
TaCCoAOMT9	TraesCS7A02G127600	Triticum urartu	GGCCCCCCTTAACCCCCCAATTGGAACCGGGGCCCCCC	16	29	0.551724
TaCCoAOMT9	TraesCS7A02G127600	Triticum urartu	GGCCCCCCTTGGCCCCCCAATTGGAACCGGGGCCCGCC	1	29	0.0344828
TaCCoAOMT9	TraesCS7A02G127600	Wild emmer	......CCAAGGCCCCCCAATTGGAACCGGGGCCCCCC	1	28	0.0357143
TaCCoAOMT9	TraesCS7A02G127600	Wild emmer	......CCTTGGCCCCCCAA..........GGCCCCCC	1	28	0.0357143
TaCCoAOMT9	TraesCS7A02G127600	Wild emmer	GGCCCC....GGCCCCCCAATTGGAACCGGGGCCCCCC	1	28	0.0357143
TaCCoAOMT9	TraesCS7A02G127600	Wild emmer	GGCCCCCC................AACCGG......CC	1	28	0.0357143
TaCCoAOMT9	TraesCS7A02G127600	Wild emmer	GGCCCCCC..........AATTGGGGCCGG........	1	28	0.0357143
TaCCoAOMT9	TraesCS7A02G127600	Wild emmer	GGCCCCCC....CCCCCCAATTGGAACCGGGGCCCCCC	1	28	0.0357143
TaCCoAOMT9	TraesCS7A02G127600	Wild emmer	GGCCCCCC..GGCCCCCCAATTGGGGCCGGGGCCCCCC	1	28	0.0357143
TaCCoAOMT9	TraesCS7A02G127600	Wild emmer	GGCCCCCCAAGG..........................	1	28	0.0357143
TaCCoAOMT9	TraesCS7A02G127600	Wild emmer	GGCCCCCCAAGGCCCCCCAA....AACCGGGGCCCCCC	1	28	0.0357143
TaCCoAOMT9	TraesCS7A02G127600	Wild emmer	GGCCCCCCAAGGCCCCCCAATTGG..CCGGGGCCCCCC	1	28	0.0357143
TaCCoAOMT9	TraesCS7A02G127600	Wild emmer	GGCCCCCCAAGGCCCCCCAATTGGAACCGGGGCCCCCC	4	28	0.142857
TaCCoAOMT9	TraesCS7A02G127600	Wild emmer	GGCCCCCCATGGCCCCCCAATTGGGGCCGGGGCCCCCC	1	28	0.0357143
TaCCoAOMT9	TraesCS7A02G127600	Wild emmer	GGCCCCCCTTGGCC....AATTGGGGCCGGGGCCCCCC	1	28	0.0357143
TaCCoAOMT9	TraesCS7A02G127600	Wild emmer	GGCCCCCCTTGGCCCCCCAATTGG......GGCCCCCC	1	28	0.0357143
TaCCoAOMT9	TraesCS7A02G127600	Wild emmer	GGCCCCCCTTGGCCCCCCAATTGG..CCGGGGCCCCCC	1	28	0.0357143
TaCCoAOMT9	TraesCS7A02G127600	Wild emmer	GGCCCCCCTTGGCCCCCCAATTGGAACCGGGGCCCC..	1	28	0.0357143
TaCCoAOMT9	TraesCS7A02G127600	Wild emmer	GGCCCCCCTTGGCCCCCCAATTGGAACCGGGGCCCCCC	8	28	0.285714
TaCCoAOMT9	TraesCS7A02G127600	Wild emmer	GGCCCCCCTTGGCCCCCCAATTGGGGCCGGGGCCCCCC	1	28	0.0357143
TaCCoAOMT10	TraesCS7A02G240300	Domesticated emmer	......AATTAATTCCGG....CCGGTT	1	29	0.0344828
TaCCoAOMT10	TraesCS7A02G240300	Domesticated emmer	..CCCCAATTAATTCCGGCCTTCCGGTT	1	29	0.0344828
TaCCoAOMT10	TraesCS7A02G240300	Domesticated emmer	AACC..AATT..TTCCGGCCTTCCGGTT	1	29	0.0344828
TaCCoAOMT10	TraesCS7A02G240300	Domesticated emmer	AACC..AATTAATTCCGGCCTTCC....	1	29	0.0344828
TaCCoAOMT10	TraesCS7A02G240300	Domesticated emmer	AACC..AATTAATTCCGGCCTTCC..CC	1	29	0.0344828
TaCCoAOMT10	TraesCS7A02G240300	Domesticated emmer	AACCCC....AATTCCGGCCTT......	1	29	0.0344828
TaCCoAOMT10	TraesCS7A02G240300	Domesticated emmer	AACCCC....AATTCCGGCCTTCCGGTT	1	29	0.0344828
TaCCoAOMT10	TraesCS7A02G240300	Domesticated emmer	AACCCC..TTAATTCCGGCCTTCCAACC	1	29	0.0344828
TaCCoAOMT10	TraesCS7A02G240300	Domesticated emmer	AACCCCAA..AATTCCGGCCTTCCGGTT	2	29	0.0689655
TaCCoAOMT10	TraesCS7A02G240300	Domesticated emmer	AACCCCAATTAATT..........GGTT	1	29	0.0344828
TaCCoAOMT10	TraesCS7A02G240300	Domesticated emmer	AACCCCAATTAATT....CCTTCCGGTT	1	29	0.0344828
TaCCoAOMT10	TraesCS7A02G240300	Domesticated emmer	AACCCCAATTAATTCC..CCTTCCGGTT	1	29	0.0344828
TaCCoAOMT10	TraesCS7A02G240300	Domesticated emmer	AACCCCAATTAATTCCGGCCTTCCAACC	2	29	0.0689655
TaCCoAOMT10	TraesCS7A02G240300	Domesticated emmer	AACCCCAATTAATTCCGGCCTTCCGG..	1	29	0.0344828
TaCCoAOMT10	TraesCS7A02G240300	Domesticated emmer	AACCCCAATTAATTCCGGCCTTCCGGTT	13	29	0.448276
TaCCoAOMT10	TraesCS7A02G240300	Durum	......AATTAATTCCGGCCTTCCGGTT	2	13	0.153846
TaCCoAOMT10	TraesCS7A02G240300	Durum	AACC..AATTAATTCCGGCCTTCCGGTT	1	13	0.0769231
TaCCoAOMT10	TraesCS7A02G240300	Durum	AACCCCAA..AATTCCGGCCTTCC....	1	13	0.0769231
TaCCoAOMT10	TraesCS7A02G240300	Durum	AACCCCAATTAATTCCGC..........	1	13	0.0769231
TaCCoAOMT10	TraesCS7A02G240300	Durum	AACCCCAATTAATTCCGGCCTT......	1	13	0.0769231
TaCCoAOMT10	TraesCS7A02G240300	Durum	AACCCCAATTAATTCCGGCCTTCC....	1	13	0.0769231
TaCCoAOMT10	TraesCS7A02G240300	Durum	AACCCCAATTAATTCCGGCCTTCCGGTT	6	13	0.461538
TaCCoAOMT10	TraesCS7A02G240300	Triticum aestivum	......AATT..TTCCGGCCTTCC....	1	163	0.00613497
TaCCoAOMT10	TraesCS7A02G240300	Triticum aestivum	......AATTAATTCCGGCCTTCC....	1	163	0.00613497
TaCCoAOMT10	TraesCS7A02G240300	Triticum aestivum	....CCAATTAATTCCGGCCTTCCGGTT	1	163	0.00613497
TaCCoAOMT10	TraesCS7A02G240300	Triticum aestivum	AA......TTAATTCCGGCCTT......	1	163	0.00613497
TaCCoAOMT10	TraesCS7A02G240300	Triticum aestivum	AA....AATTAATTCCGGCCTTCCGGTT	1	163	0.00613497
TaCCoAOMT10	TraesCS7A02G240300	Triticum aestivum	AA..CCAATT..TTCCGGCCTTCCGGTT	1	163	0.00613497
TaCCoAOMT10	TraesCS7A02G240300	Triticum aestivum	AA..CCAATTAATTCCGG....CCAACC	1	163	0.00613497
TaCCoAOMT10	TraesCS7A02G240300	Triticum aestivum	AA..CCAATTAATTCCGGCCTTCCGG..	1	163	0.00613497
TaCCoAOMT10	TraesCS7A02G240300	Triticum aestivum	AACC..AATTAATTCCGGCCTTCC....	1	163	0.00613497
TaCCoAOMT10	TraesCS7A02G240300	Triticum aestivum	AACC..AATTAATTCCGGCCTTCCAACC	1	163	0.00613497
TaCCoAOMT10	TraesCS7A02G240300	Triticum aestivum	AACC..AATTAATTCCGGCCTTCCGGTT	1	163	0.00613497
TaCCoAOMT10	TraesCS7A02G240300	Triticum aestivum	AACCCC..TTAATTCCGGCCTTCCAACC	1	163	0.00613497
TaCCoAOMT10	TraesCS7A02G240300	Triticum aestivum	AACCCC..TTAATTCCGGCCTTCCGGTT	4	163	0.0245399
TaCCoAOMT10	TraesCS7A02G240300	Triticum aestivum	AACCCCAA..AATTCCGGCCTTCCGGTT	2	163	0.0122699
TaCCoAOMT10	TraesCS7A02G240300	Triticum aestivum	AACCCCAATTAA......CCTTCCGGTT	1	163	0.00613497
TaCCoAOMT10	TraesCS7A02G240300	Triticum aestivum	AACCCCAATTAATTCC..CCTTCCGGTT	1	163	0.00613497
TaCCoAOMT10	TraesCS7A02G240300	Triticum aestivum	AACCCCAATTAATTCCGG....CCGGTT	1	163	0.00613497
TaCCoAOMT10	TraesCS7A02G240300	Triticum aestivum	AACCCCAATTAATTCCGGCCTTCC....	2	163	0.0122699
TaCCoAOMT10	TraesCS7A02G240300	Triticum aestivum	AACCCCAATTAATTCCGGCCTTCCAACC	27	163	0.165644
TaCCoAOMT10	TraesCS7A02G240300	Triticum aestivum	AACCCCAATTAATTCCGGCCTTCCAGCT	5	163	0.0306748
TaCCoAOMT10	TraesCS7A02G240300	Triticum aestivum	AACCCCAATTAATTCCGGCCTTCCGG..	1	163	0.00613497
TaCCoAOMT10	TraesCS7A02G240300	Triticum aestivum	AACCCCAATTAATTCCGGCCTTCCGGTT	107	163	0.656442
TaCCoAOMT10	TraesCS7A02G240300	Triticum urartu	......AATTAATTGGGGCCTTCCGGCC	1	29	0.0344828
TaCCoAOMT10	TraesCS7A02G240300	Triticum urartu	....CCAATTAATTGGGGCCTTCC....	1	29	0.0344828
TaCCoAOMT10	TraesCS7A02G240300	Triticum urartu	AACCCC..TTAATT..GGCCTT......	1	29	0.0344828
TaCCoAOMT10	TraesCS7A02G240300	Triticum urartu	AACCCCAATT........CCTTCC....	1	29	0.0344828
TaCCoAOMT10	TraesCS7A02G240300	Triticum urartu	AACCCCAATTAA..GGGGCCTTCCGGCC	2	29	0.0689655
TaCCoAOMT10	TraesCS7A02G240300	Triticum urartu	AACCCCAATTAATT..GG..TTCCGGCC	1	29	0.0344828
TaCCoAOMT10	TraesCS7A02G240300	Triticum urartu	AACCCCAATTAATT..GGCCTTCC..CC	1	29	0.0344828
TaCCoAOMT10	TraesCS7A02G240300	Triticum urartu	AACCCCAATTAATT..GGCCTTCCGGCC	2	29	0.0689655
TaCCoAOMT10	TraesCS7A02G240300	Triticum urartu	AACCCCAATTAATTCGGGCCTTCCGGCC	1	29	0.0344828
TaCCoAOMT10	TraesCS7A02G240300	Triticum urartu	AACCCCAATTAATTGGGG....CC..CC	1	29	0.0344828
TaCCoAOMT10	TraesCS7A02G240300	Triticum urartu	AACCCCAATTAATTGGGGCCTTCCGGCC	17	29	0.586207
TaCCoAOMT10	TraesCS7A02G240300	Wild emmer	..CCCCAATTAATT..GG......GGCC	1	28	0.0357143
TaCCoAOMT10	TraesCS7A02G240300	Wild emmer	AACCCC..TTAATTCCGGCCTTCCGGCC	1	28	0.0357143
TaCCoAOMT10	TraesCS7A02G240300	Wild emmer	AACCCCAACCAATTCCGGCCTTCCGGCC	1	28	0.0357143
TaCCoAOMT10	TraesCS7A02G240300	Wild emmer	AACCCCAATT........CCTTCC..CC	1	28	0.0357143
TaCCoAOMT10	TraesCS7A02G240300	Wild emmer	AACCCCAATTAA......CCTTCC....	1	28	0.0357143
TaCCoAOMT10	TraesCS7A02G240300	Wild emmer	AACCCCAATTAA....GGCCTTCCGGCC	1	28	0.0357143
TaCCoAOMT10	TraesCS7A02G240300	Wild emmer	AACCCCAATTAA..CCGGCCTTCCGGCC	1	28	0.0357143
TaCCoAOMT10	TraesCS7A02G240300	Wild emmer	AACCCCAATTAATTCCGGCCTT......	1	28	0.0357143
TaCCoAOMT10	TraesCS7A02G240300	Wild emmer	AACCCCAATTAATTCCGGCCTTCC....	1	28	0.0357143
TaCCoAOMT10	TraesCS7A02G240300	Wild emmer	AACCCCAATTAATTCCGGCCTTCCAACC	1	28	0.0357143
TaCCoAOMT10	TraesCS7A02G240300	Wild emmer	AACCCCAATTAATTCCGGCCTTCCGG..	1	28	0.0357143
TaCCoAOMT10	TraesCS7A02G240300	Wild emmer	AACCCCAATTAATTCCGGCCTTCCGGCC	12	28	0.428571
TaCCoAOMT10	TraesCS7A02G240300	Wild emmer	AACCCCAATTAATTCCGGCCTTCCGGTT	5	28	0.178571
TaCCoAOMT11	TraesCS7A02G240400	Domesticated emmer	........AAGGCC..AAGGAATTGGAAAATTCCTTCCCCGG	1	29	0.0344828
TaCCoAOMT11	TraesCS7A02G240400	Domesticated emmer	..AAGGCCAAGGCCTTAAGGAATTGGAAAACCCCTTCCCCGG	1	29	0.0344828
TaCCoAOMT11	TraesCS7A02G240400	Domesticated emmer	GGAA......GGCCTTAAGGAATTGGAAAA..CCTTCCCCGG	1	29	0.0344828
TaCCoAOMT11	TraesCS7A02G240400	Domesticated emmer	GGAAGG..AAGGCCTTAAGGAATTGG......CCTTCCCCGG	1	29	0.0344828
TaCCoAOMT11	TraesCS7A02G240400	Domesticated emmer	GGAAGGCCAA......AAGGAATTGGAA......TTCCCCGG	1	29	0.0344828
TaCCoAOMT11	TraesCS7A02G240400	Domesticated emmer	GGAAGGCCAA....TTAAGGAATTGGAAAACCCCTTCCCCGG	1	29	0.0344828
TaCCoAOMT11	TraesCS7A02G240400	Domesticated emmer	GGAAGGCCAAGG..TT........GGAAAACCCCTTCCCCGG	1	29	0.0344828
TaCCoAOMT11	TraesCS7A02G240400	Domesticated emmer	GGAAGGCCAAGG..TT......TTGGAAAACCCCTTCCCCGG	1	29	0.0344828
TaCCoAOMT11	TraesCS7A02G240400	Domesticated emmer	GGAAGGCCAAGGCC..AAGGAATTGGAAAA..CCTTCCCCGG	1	29	0.0344828
TaCCoAOMT11	TraesCS7A02G240400	Domesticated emmer	GGAAGGCCAAGGCC..AAGGAATTGGAAAACCCCTTCCCCGG	1	29	0.0344828
TaCCoAOMT11	TraesCS7A02G240400	Domesticated emmer	GGAAGGCCAAGGCCTTAAGGAATT..............CCGG	1	29	0.0344828
TaCCoAOMT11	TraesCS7A02G240400	Domesticated emmer	GGAAGGCCAAGGCCTTAAGGAATT............CCCCGG	1	29	0.0344828
TaCCoAOMT11	TraesCS7A02G240400	Domesticated emmer	GGAAGGCCAAGGCCTTAAGGAATTGGAAAA......CCCCGG	1	29	0.0344828
TaCCoAOMT11	TraesCS7A02G240400	Domesticated emmer	GGAAGGCCAAGGCCTTAAGGAATTGGAAAACCCCTT......	1	29	0.0344828
TaCCoAOMT11	TraesCS7A02G240400	Domesticated emmer	GGAAGGCCAAGGCCTTAAGGAATTGGAAAACCCCTT..CCGG	1	29	0.0344828
TaCCoAOMT11	TraesCS7A02G240400	Domesticated emmer	GGAAGGCCAAGGCCTTAAGGAATTGGAAAACCCCTTCCCCGG	13	29	0.448276
TaCCoAOMT11	TraesCS7A02G240400	Domesticated emmer	GGAAGGCCAAGGCCTTAAGGAATTGGAAAATTCCTTCCCCGG	1	29	0.0344828
TaCCoAOMT11	TraesCS7A02G240400	Durum	GGAAGGCCAAGG..TTAAGGAATTGGAAAACCCCTTCCCCGG	1	13	0.0769231
TaCCoAOMT11	TraesCS7A02G240400	Durum	GGAAGGCCAAGGCC..AAGGAATTGGAAAA..CCTTCCCCGG	1	13	0.0769231
TaCCoAOMT11	TraesCS7A02G240400	Durum	GGAAGGCCAAGGCCTT......TTGGAAAACCCCTTCCCCGG	1	13	0.0769231
TaCCoAOMT11	TraesCS7A02G240400	Durum	GGAAGGCCAAGGCCTTAAGGAA..GGAAAA..CCTTCCCCGG	1	13	0.0769231
TaCCoAOMT11	TraesCS7A02G240400	Durum	GGAAGGCCAAGGCCTTAAGGAATTGGAAAACCCCTTCCCCGG	9	13	0.692308
TaCCoAOMT11	TraesCS7A02G240400	Triticum aestivum	..AAGGCCAAGGCCTTAAGGAATTGGAAAACCCCTTCCCCGG	1	163	0.00613497
TaCCoAOMT11	TraesCS7A02G240400	Triticum aestivum	..AAGGCCAAGGCCTTAAGGAATTGGAAAATTCCTTCCCCGG	1	163	0.00613497
TaCCoAOMT11	TraesCS7A02G240400	Triticum aestivum	GG....CCAAGGCCCCAAGGAATTGGAAAACCCCTTCCCCGG	1	163	0.00613497
TaCCoAOMT11	TraesCS7A02G240400	Triticum aestivum	GG....CCAAGGCCTTAAGGAATTGGAAAACCCCTTCCCCGG	1	163	0.00613497
TaCCoAOMT11	TraesCS7A02G240400	Triticum aestivum	GGAAGG....GGCCTT..GGAATTGGAAAACCCCTTCC....	1	163	0.00613497
TaCCoAOMT11	TraesCS7A02G240400	Triticum aestivum	GGAAGGCC....CCTTAAGGAATTGGAAAATTCCTTCCCCGG	1	163	0.00613497
TaCCoAOMT11	TraesCS7A02G240400	Triticum aestivum	GGAAGGCCAAGG..TTAAGGAATTGGAAAACCCCTTCCCCGG	1	163	0.00613497
TaCCoAOMT11	TraesCS7A02G240400	Triticum aestivum	GGAAGGCCAAGGCC..AAGGAATTGG..........CCCCGG	1	163	0.00613497
TaCCoAOMT11	TraesCS7A02G240400	Triticum aestivum	GGAAGGCCAAGGCCCCAAGGAATTGGAAAACCCCTTCCCCGG	1	163	0.00613497
TaCCoAOMT11	TraesCS7A02G240400	Triticum aestivum	GGAAGGCCAAGGCCTT......TTGGAAAA..CCTTCCCCGG	1	163	0.00613497
TaCCoAOMT11	TraesCS7A02G240400	Triticum aestivum	GGAAGGCCAAGGCCTT..GGAATTGGAAAACCCCTTCCCCGG	1	163	0.00613497
TaCCoAOMT11	TraesCS7A02G240400	Triticum aestivum	GGAAGGCCAAGGCCTTAAGGAA......AA..CCTTCCCCGG	1	163	0.00613497
TaCCoAOMT11	TraesCS7A02G240400	Triticum aestivum	GGAAGGCCAAGGCCTTAAGGAA..GGAAAACCCCTTCCCCGG	1	163	0.00613497
TaCCoAOMT11	TraesCS7A02G240400	Triticum aestivum	GGAAGGCCAAGGCCTTAAGGAATTGGAAAA..CCTTCCCCGG	5	163	0.0306748
TaCCoAOMT11	TraesCS7A02G240400	Triticum aestivum	GGAAGGCCAAGGCCTTAAGGAATTGGAAAACCCCTT......	1	163	0.00613497
TaCCoAOMT11	TraesCS7A02G240400	Triticum aestivum	GGAAGGCCAAGGCCTTAAGGAATTGGAAAACCCCTT..CCGG	1	163	0.00613497
TaCCoAOMT11	TraesCS7A02G240400	Triticum aestivum	GGAAGGCCAAGGCCTTAAGGAATTGGAAAACCCCTTCCCCGG	110	163	0.674847
TaCCoAOMT11	TraesCS7A02G240400	Triticum aestivum	GGAAGGCCAAGGCCTTAAGGAATTGGAAAATCCCTTCCCCGG	3	163	0.0184049
TaCCoAOMT11	TraesCS7A02G240400	Triticum aestivum	GGAAGGCCAAGGCCTTAAGGAATTGGAAAATTCCTTCCCCGG	29	163	0.177914
TaCCoAOMT11	TraesCS7A02G240400	Triticum aestivum	GGAGGGCCAAGGCCTTAAGGAATTGGAAAACCCCTTCCCCGG	1	163	0.00613497
TaCCoAOMT11	TraesCS7A02G240400	Triticum urartu	GG........GGCCTTAAGGAATTGGAAAACCCCTTCCCCGG	1	29	0.0344828
TaCCoAOMT11	TraesCS7A02G240400	Triticum urartu	GG....CCAAGGCCTTAAGGAATTGGAAAACCCCTTCCCCGG	1	29	0.0344828
TaCCoAOMT11	TraesCS7A02G240400	Triticum urartu	GG..GGCCAAGGCC..AAGGAATTGGAAAACCCCTT......	1	29	0.0344828
TaCCoAOMT11	TraesCS7A02G240400	Triticum urartu	GGAA..CCAAGGCCTTAAGGAATTGGAAAACCCCTTCCCCGG	1	29	0.0344828
TaCCoAOMT11	TraesCS7A02G240400	Triticum urartu	GGAAGG..AAGGCCTTAAGGAATTGGAAAACCCCTTCCCCGG	1	29	0.0344828
TaCCoAOMT11	TraesCS7A02G240400	Triticum urartu	GGAAGGCC....CCTTAAGGAATTGGAAAACCCCTTCCCCGG	1	29	0.0344828
TaCCoAOMT11	TraesCS7A02G240400	Triticum urartu	GGAAGGCCAAGGCC..AAGGAATTGGAAAACCCCTTCCCCGG	1	29	0.0344828
TaCCoAOMT11	TraesCS7A02G240400	Triticum urartu	GGAAGGCCAAGGCCTTAAGGAA..GGAAAACCCCTTCCCCGG	1	29	0.0344828
TaCCoAOMT11	TraesCS7A02G240400	Triticum urartu	GGAAGGCCAAGGCCTTAAGGAATT..AAAA..CCTTCCCCGG	1	29	0.0344828
TaCCoAOMT11	TraesCS7A02G240400	Triticum urartu	GGAAGGCCAAGGCCTTAAGGAATTGGAA........CCCCGG	1	29	0.0344828
TaCCoAOMT11	TraesCS7A02G240400	Triticum urartu	GGAAGGCCAAGGCCTTAAGGAATTGGAAAA..CCTTCCCCGG	1	29	0.0344828
TaCCoAOMT11	TraesCS7A02G240400	Triticum urartu	GGAAGGCCAAGGCCTTAAGGAATTGGAAAACCCCTT......	1	29	0.0344828
TaCCoAOMT11	TraesCS7A02G240400	Triticum urartu	GGAAGGCCAAGGCCTTAAGGAATTGGAAAACCCCTT..CCGG	1	29	0.0344828
TaCCoAOMT11	TraesCS7A02G240400	Triticum urartu	GGAAGGCCAAGGCCTTAAGGAATTGGAAAACCCCTTCCCCGG	16	29	0.551724
TaCCoAOMT11	TraesCS7A02G240400	Wild emmer	..AAGGCCAAGGCCTTAAGGAATTGGAAAA..CCTTCCCCGG	1	28	0.0357143
TaCCoAOMT11	TraesCS7A02G240400	Wild emmer	..AAGGCCAAGGCCTTAAGGAATTGGAAAACCCCTTCCCCGG	1	28	0.0357143
TaCCoAOMT11	TraesCS7A02G240400	Wild emmer	GG....CCAAGGCCTTAAGGAATTGGAAAACCCCTTCCCCGG	1	28	0.0357143
TaCCoAOMT11	TraesCS7A02G240400	Wild emmer	GGAAGG....GGCCTT........GGAAAA..CCTTCCCCGG	1	28	0.0357143
TaCCoAOMT11	TraesCS7A02G240400	Wild emmer	GGAAGG....GGCCTTAAGGAATTGGAAAACCCCTTCCCCGG	1	28	0.0357143
TaCCoAOMT11	TraesCS7A02G240400	Wild emmer	GGAAGGCC......TT......TTGGAAAACCCCTTCCCCGG	1	28	0.0357143
TaCCoAOMT11	TraesCS7A02G240400	Wild emmer	GGAAGGCC..GGCCTTAAGGAATT..................	1	28	0.0357143
TaCCoAOMT11	TraesCS7A02G240400	Wild emmer	GGAAGGCCAA..CCTTAAGGAATTGGAA......TTCCCCGG	1	28	0.0357143
TaCCoAOMT11	TraesCS7A02G240400	Wild emmer	GGAAGGCCAAGGCC..AAGGAATTGGAAAACCCCTTCCCCGG	2	28	0.0714286
TaCCoAOMT11	TraesCS7A02G240400	Wild emmer	GGAAGGCCAAGGCCTTAAGG..TTGGAAAACCCCTTCCCCGG	1	28	0.0357143
TaCCoAOMT11	TraesCS7A02G240400	Wild emmer	GGAAGGCCAAGGCCTTAAGGAATTGGAA....CCTTCCCCGG	1	28	0.0357143
TaCCoAOMT11	TraesCS7A02G240400	Wild emmer	GGAAGGCCAAGGCCTTAAGGAATTGGAAAA..CCTT......	1	28	0.0357143
TaCCoAOMT11	TraesCS7A02G240400	Wild emmer	GGAAGGCCAAGGCCTTAAGGAATTGGAAAA..CCTTCCCCGG	1	28	0.0357143
TaCCoAOMT11	TraesCS7A02G240400	Wild emmer	GGAAGGCCAAGGCCTTAAGGAATTGGAAAACCCCTTCC....	1	28	0.0357143
TaCCoAOMT11	TraesCS7A02G240400	Wild emmer	GGAAGGCCAAGGCCTTAAGGAATTGGAAAACCCCTTCCCC..	1	28	0.0357143
TaCCoAOMT11	TraesCS7A02G240400	Wild emmer	GGAAGGCCAAGGCCTTAAGGAATTGGAAAACCCCTTCCCCGG	10	28	0.357143
TaCCoAOMT11	TraesCS7A02G240400	Wild emmer	GGAAGGCCAAGGCCTTAAGGAATTGGAAAATTCCTTCCCCGG	2	28	0.0714286
TaCCoAOMT12	TraesCS7A02G302500	Domesticated emmer	AA......GGCCTTGGCCAATTCCGGTTCCGGCCTTCCAATTAACCGGCCCC	1	29	0.0344828
TaCCoAOMT12	TraesCS7A02G302500	Domesticated emmer	AA....GGGGCCTTGGCCAATTCCGGTTCCGGCCTTCCAATTAACCGGCCCC	1	29	0.0344828
TaCCoAOMT12	TraesCS7A02G302500	Domesticated emmer	AA..GGGGGGCCTTGGCCAATTCCGGTTCCGGCCTTCCAATTAACCGGCCCC	3	29	0.103448
TaCCoAOMT12	TraesCS7A02G302500	Domesticated emmer	AAAA..GGGGCCTTGGCCAATTCCGGTTCCAACCTTCCAATTAACCGGCCCC	1	29	0.0344828
TaCCoAOMT12	TraesCS7A02G302500	Domesticated emmer	AAAAGG..GGCCTTGGCCAATTCCGGTTCCAACCTTCCAA..AA..GGCCCC	1	29	0.0344828
TaCCoAOMT12	TraesCS7A02G302500	Domesticated emmer	AAAAGGGG..CCTTGGCCAATTCCGGTTCCAACCTTCCAA..AACCGGCCCC	1	29	0.0344828
TaCCoAOMT12	TraesCS7A02G302500	Domesticated emmer	AAAAGGGG..CCTTGGCCAATTCCGGTTCCAACCTTCCAATTAACCGGCC..	1	29	0.0344828
TaCCoAOMT12	TraesCS7A02G302500	Domesticated emmer	AAAAGGGGGG..TTGGCCAATTCCGGTTCC..CC..CCAATTAACC....CC	1	29	0.0344828
TaCCoAOMT12	TraesCS7A02G302500	Domesticated emmer	AAAAGGGGGGCCTTGGCCAATTCC....CCAACCTTCCAATTAACCGGCCCC	1	29	0.0344828
TaCCoAOMT12	TraesCS7A02G302500	Domesticated emmer	AAAAGGGGGGCCTTGGCCAATTCCGGTTCC..........TTAACCGGCCCC	1	29	0.0344828
TaCCoAOMT12	TraesCS7A02G302500	Domesticated emmer	AAAAGGGGGGCCTTGGCCAATTCCGGTTCCAACCTT....TTAACCGGCCCC	1	29	0.0344828
TaCCoAOMT12	TraesCS7A02G302500	Domesticated emmer	AAAAGGGGGGCCTTGGCCAATTCCGGTTCCAACCTTCCAATTAACCGGCCCC	2	29	0.0689655
TaCCoAOMT12	TraesCS7A02G302500	Domesticated emmer	AAAAGGGGGGCCTTGGCCAATTCCGGTTCCGGTTGGCCAATTAACCGGCCCC	1	29	0.0344828
TaCCoAOMT12	TraesCS7A02G302500	Domesticated emmer	AAAGGGGAGGCCTTGGCCAATTCCGGTTCCGGCCTTCCAATTAACCGGCCCC	1	29	0.0344828
TaCCoAOMT12	TraesCS7A02G302500	Domesticated emmer	AAGGGGGG..CC..GGCCAATTCCGGTTCCGGCCTTCCAATTAACCGGCCCC	1	29	0.0344828
TaCCoAOMT12	TraesCS7A02G302500	Domesticated emmer	AAGGGGGGGGCCTT..CCAATTCC....CCGGCCTTCCAATTAACC....CC	1	29	0.0344828
TaCCoAOMT12	TraesCS7A02G302500	Domesticated emmer	AAGGGGGGGGCCTT..CCAATTCCGGTTCCGGCCTTCCAATTAACCGGCCCC	1	29	0.0344828
TaCCoAOMT12	TraesCS7A02G302500	Domesticated emmer	AAGGGGGGGGCCTTGGCCAATT..GGTTCC......CCAATTAACCGGCCCC	1	29	0.0344828
TaCCoAOMT12	TraesCS7A02G302500	Domesticated emmer	AAGGGGGGGGCCTTGGCCAATTCC....CC......CCAATTAACCGGCCCC	1	29	0.0344828
TaCCoAOMT12	TraesCS7A02G302500	Domesticated emmer	AAGGGGGGGGCCTTGGCCAATTCCGGTTCCGGCC..CCAATTAACCGGCCCC	1	29	0.0344828
TaCCoAOMT12	TraesCS7A02G302500	Domesticated emmer	AAGGGGGGGGCCTTGGCCAATTCCGGTTCCGGCCTTCCAATTAACC....CC	1	29	0.0344828
TaCCoAOMT12	TraesCS7A02G302500	Domesticated emmer	AAGGGGGGGGCCTTGGCCAATTCCGGTTCCGGCCTTCCAATTAACCGGCC..	1	29	0.0344828
TaCCoAOMT12	TraesCS7A02G302500	Domesticated emmer	AAGGGGGGGGCCTTGGCCAATTCCGGTTCCGGCCTTCCAATTAACCGGCCCC	4	29	0.137931
TaCCoAOMT12	TraesCS7A02G302500	Durum	....GGGGGGCCTTGGCCAATTCCGGTT..GGCC..CCAATTAACCGGCCCC	1	13	0.0769231
TaCCoAOMT12	TraesCS7A02G302500	Durum	AA....GGGGCCTTGGCCAATTCCGGTTCCAACCTTCCAATTAACCGGCCCC	1	13	0.0769231
TaCCoAOMT12	TraesCS7A02G302500	Durum	AAAAGGGGGG..TTGGCCAATTCCGGTTCC..CC..CCAATTAACCGGCCCC	1	13	0.0769231
TaCCoAOMT12	TraesCS7A02G302500	Durum	AAAAGGGGGGCCTTGG..AATTCC......AACCTTCCAATTAACCGGCCCC	1	13	0.0769231
TaCCoAOMT12	TraesCS7A02G302500	Durum	AAAAGGGGGGCCTTGG..AATTCCGGTTCCAACCTTCCAATTAACCGGCCCC	1	13	0.0769231
TaCCoAOMT12	TraesCS7A02G302500	Durum	AAAAGGGGGGCCTTGGCCAATTCCGGTTCC......CCAATTAACCGGCCCC	1	13	0.0769231
TaCCoAOMT12	TraesCS7A02G302500	Durum	AAAAGGGGGGCCTTGGCCAATTCCGGTTCC..CCTTCCAATTAACCGGCCCC	1	13	0.0769231
TaCCoAOMT12	TraesCS7A02G302500	Durum	AAAAGGGGGGCCTTGGCCAATTCCGGTTCCAACCTTCCAATTAACCGGCCCC	4	13	0.307692
TaCCoAOMT12	TraesCS7A02G302500	Durum	AAAAGGGGGGCCTTGGCCAATTCCGGTTCCGGCCGGCCAATTAACCGGCCCC	1	13	0.0769231
TaCCoAOMT12	TraesCS7A02G302500	Durum	AAGGGGGGGGCCTTGGCCAATTCCGGTTCCGGCCTT..AATT........CC	1	13	0.0769231
TaCCoAOMT12	TraesCS7A02G302500	Triticum aestivum	..AAGGGG..CCTTGGCCAATTCCGGTTCC....GGCC..TTAACCGGCCCC	1	163	0.00613497
TaCCoAOMT12	TraesCS7A02G302500	Triticum aestivum	AA....GGGGCCTTGGCCAATTCCGATCCCGGCCGGCCAATTAACCGGCCCC	1	163	0.00613497
TaCCoAOMT12	TraesCS7A02G302500	Triticum aestivum	AA....GGGGCCTTGGCCAATTCCGGTTCCGGCCGGCCAATTAACCGGCCCC	2	163	0.0122699
TaCCoAOMT12	TraesCS7A02G302500	Triticum aestivum	AAAAGG......TTGGCC..TTCCGGTTCCGGCCGGCCAATTAACCGGCCCC	1	163	0.00613497
TaCCoAOMT12	TraesCS7A02G302500	Triticum aestivum	AAAAGG....CCTTGGCCAATTCCGGTTCCGGCCGGCCAATTAACCGGCCCC	1	163	0.00613497
TaCCoAOMT12	TraesCS7A02G302500	Triticum aestivum	AAAAGGGG..CCTTGGCCAATT..GGTTCCGGCCGGCCAA..AACCGGCCCC	1	163	0.00613497
TaCCoAOMT12	TraesCS7A02G302500	Triticum aestivum	AAAAGGGG..CCTTGGCCAATTCCGGTTCCGGCCGGCCAATTAACC....CC	1	163	0.00613497
TaCCoAOMT12	TraesCS7A02G302500	Triticum aestivum	AAAAGGGGGG..TTGGCC..TTCCGGTTCCGGCCGGCCAATTAACCGGCCCC	1	163	0.00613497
TaCCoAOMT12	TraesCS7A02G302500	Triticum aestivum	AAAAGGGGGG..TTGGCCAATTCCGGTTCCGGCCGGCCAATTAACCGGCCCC	1	163	0.00613497
TaCCoAOMT12	TraesCS7A02G302500	Triticum aestivum	AAAAGGGGGGCC......AA..CCGGTTCCGGCCGGCCAATTAACCGGCCCC	1	163	0.00613497
TaCCoAOMT12	TraesCS7A02G302500	Triticum aestivum	AAAAGGGGGGCC....CCAATTCCGGTTCCGGCCGGCCAATTAACCGGCCCC	1	163	0.00613497
TaCCoAOMT12	TraesCS7A02G302500	Triticum aestivum	AAAAGGGGGGCC..GG..AATTCC..TTCC....GGCCAATTAACCGGCCCC	1	163	0.00613497
TaCCoAOMT12	TraesCS7A02G302500	Triticum aestivum	AAAAGGGGGGCC..GGCCAATTCCGGTTCCGGCCGGCCAATTAACCGGCCCC	3	163	0.0184049
TaCCoAOMT12	TraesCS7A02G302500	Triticum aestivum	AAAAGGGGGGCCTT..CCAATTCCGGTTCCGGCCGGCCAATTAACCGGCCCC	1	163	0.00613497
TaCCoAOMT12	TraesCS7A02G302500	Triticum aestivum	AAAAGGGGGGCCTTGG..AA..CC....CCGGCCGGCCAATTAACCGGCCCC	1	163	0.00613497
TaCCoAOMT12	TraesCS7A02G302500	Triticum aestivum	AAAAGGGGGGCCTTGG..AA..CCGGTTCCGGCCGGCCAATT....GGCCCC	1	163	0.00613497
TaCCoAOMT12	TraesCS7A02G302500	Triticum aestivum	AAAAGGGGGGCCTTGG..AATTCCGGTT....CCGGCCAATTAACCGGCCCC	1	163	0.00613497
TaCCoAOMT12	TraesCS7A02G302500	Triticum aestivum	AAAAGGGGGGCCTTGG..AATTCCGGTTCCGGCCGGCCAATT....GGCCCC	1	163	0.00613497
TaCCoAOMT12	TraesCS7A02G302500	Triticum aestivum	AAAAGGGGGGCCTTGGCC..TTCCGGTTCC..CC..CCAATGAACCGGCCCC	1	163	0.00613497
TaCCoAOMT12	TraesCS7A02G302500	Triticum aestivum	AAAAGGGGGGCCTTGGCC..TTCCGGTTCCGGCCGGCCAATTAACCGGCC..	1	163	0.00613497
TaCCoAOMT12	TraesCS7A02G302500	Triticum aestivum	AAAAGGGGGGCCTTGGCC..TTCCGGTTCCGGCCGGCCAATTAACCGGCCCC	2	163	0.0122699
TaCCoAOMT12	TraesCS7A02G302500	Triticum aestivum	AAAAGGGGGGCCTTGGCCAA..CCGGTTCC......CCAATTAACCGGCCCC	1	163	0.00613497
TaCCoAOMT12	TraesCS7A02G302500	Triticum aestivum	AAAAGGGGGGCCTTGGCCAA..CCGGTTCCAACCTTCCAAGGAACCGGCCCC	1	163	0.00613497
TaCCoAOMT12	TraesCS7A02G302500	Triticum aestivum	AAAAGGGGGGCCTTGGCCAA..CCGGTTCCGGCCGGCCAATTAACCGGCCCC	1	163	0.00613497
TaCCoAOMT12	TraesCS7A02G302500	Triticum aestivum	AAAAGGGGGGCCTTGGCCAATT..GGTTCCAACCTTCCAATTAACCGGCCCC	1	163	0.00613497
TaCCoAOMT12	TraesCS7A02G302500	Triticum aestivum	AAAAGGGGGGCCTTGGCCAATT..GGTTCCGGCCGGCCAATTAACCGGCCCC	2	163	0.0122699
TaCCoAOMT12	TraesCS7A02G302500	Triticum aestivum	AAAAGGGGGGCCTTGGCCAATTCC......GGCCGGCCAATTAACCGGCCCC	1	163	0.00613497
TaCCoAOMT12	TraesCS7A02G302500	Triticum aestivum	AAAAGGGGGGCCTTGGCCAATTCCGGTT..AACCTTCCAATTAACCGGCCCC	1	163	0.00613497
TaCCoAOMT12	TraesCS7A02G302500	Triticum aestivum	AAAAGGGGGGCCTTGGCCAATTCCGGTT..GGCCGGCCAATTAACCGGCCCC	1	163	0.00613497
TaCCoAOMT12	TraesCS7A02G302500	Triticum aestivum	AAAAGGGGGGCCTTGGCCAATTCCGGTTCC......CCAAGGAACCGGCCCC	1	163	0.00613497
TaCCoAOMT12	TraesCS7A02G302500	Triticum aestivum	AAAAGGGGGGCCTTGGCCAATTCCGGTTCC....GGCCAATTAACCGGCCCC	1	163	0.00613497
TaCCoAOMT12	TraesCS7A02G302500	Triticum aestivum	AAAAGGGGGGCCTTGGCCAATTCCGGTTCCAACCTTCCAA..AACCGGCCCC	1	163	0.00613497
TaCCoAOMT12	TraesCS7A02G302500	Triticum aestivum	AAAAGGGGGGCCTTGGCCAATTCCGGTTCCAACCTTCCAAGGAACCGGCCCC	1	163	0.00613497
TaCCoAOMT12	TraesCS7A02G302500	Triticum aestivum	AAAAGGGGGGCCTTGGCCAATTCCGGTTCCAACCTTCCAATTAACCGGCCCC	3	163	0.0184049
TaCCoAOMT12	TraesCS7A02G302500	Triticum aestivum	AAAAGGGGGGCCTTGGCCAATTCCGGTTCCGACCGTCCAATTAACCGGCCCC	1	163	0.00613497
TaCCoAOMT12	TraesCS7A02G302500	Triticum aestivum	AAAAGGGGGGCCTTGGCCAATTCCGGTTCCGGCCGGCCAATT....GGCCCC	2	163	0.0122699
TaCCoAOMT12	TraesCS7A02G302500	Triticum aestivum	AAAAGGGGGGCCTTGGCCAATTCCGGTTCCGGCCGGCCAATTAACCGG..CC	1	163	0.00613497
TaCCoAOMT12	TraesCS7A02G302500	Triticum aestivum	AAAAGGGGGGCCTTGGCCAATTCCGGTTCCGGCCGGCCAATTAACCGGCCCC	115	163	0.705521
TaCCoAOMT12	TraesCS7A02G302500	Triticum aestivum	AAAAGGGGGGCCTTGGCCAATTCCGGTTCCGGCTGGCCAATTAACCGGCCCC	1	163	0.00613497
TaCCoAOMT12	TraesCS7A02G302500	Triticum aestivum	AAAAGGGGGGCCTTGGCCAATTCCGGTTCCGGTTGGCCAATTAACCGGCCCC	2	163	0.0122699
TaCCoAOMT12	TraesCS7A02G302500	Triticum urartu	AA......GGCCTTGGCCGGCCGGGGTTCCAACCTTCCAATTGGCCGGCCCC	1	29	0.0344828
TaCCoAOMT12	TraesCS7A02G302500	Triticum urartu	AAAA....GGCCTTGGCCGG..GGGGTTCC..CC..CCAATT........CC	1	29	0.0344828
TaCCoAOMT12	TraesCS7A02G302500	Triticum urartu	AAAA..AAGGCC......GG..GGGGTTCC......CCAATTGGCCGGCCCC	1	29	0.0344828
TaCCoAOMT12	TraesCS7A02G302500	Triticum urartu	AAAA..AAGGCCTTGGCCGGCCGGGGTTCCAACCTTCCAA..GGCCGGCC..	1	29	0.0344828
TaCCoAOMT12	TraesCS7A02G302500	Triticum urartu	AAAA..AAGGCCTTGGCCGGCCGGGGTTCCAACCTTCCAATT....GGCCCC	1	29	0.0344828
TaCCoAOMT12	TraesCS7A02G302500	Triticum urartu	AAAAGGAAGG..TTGGCC..CC..GGTTCCAACCTTCCAATTGGCCGGCCCC	1	29	0.0344828
TaCCoAOMT12	TraesCS7A02G302500	Triticum urartu	AAAAGGAAGG..TTGGCCGGCCGGGGTTCCAACCTTCCAATTGGCCGGCCCC	1	29	0.0344828
TaCCoAOMT12	TraesCS7A02G302500	Triticum urartu	AAAAGGAAGGCCTT..CCGGCCGGGGTTCCAACCTTCCAATTGGCCGGCCCC	1	29	0.0344828
TaCCoAOMT12	TraesCS7A02G302500	Triticum urartu	AAAAGGAAGGCCTTGGCC..CC..GGTTCCAACCTTCCAATTGGCCGGCCCC	2	29	0.0689655
TaCCoAOMT12	TraesCS7A02G302500	Triticum urartu	AAAAGGAAGGCCTTGGCC..CCGGGGTTCCAACCTTCCAATTGGCCGGCCCC	1	29	0.0344828
TaCCoAOMT12	TraesCS7A02G302500	Triticum urartu	AAAAGGAAGGCCTTGGCC..TCGGGGTTCCAACCTTCCAATTGGCCGGCCCC	1	29	0.0344828
TaCCoAOMT12	TraesCS7A02G302500	Triticum urartu	AAAAGGAAGGCCTTGGCCGG..GGGGTTCCAACCTTCCAATTGGCCGGCCCC	1	29	0.0344828
TaCCoAOMT12	TraesCS7A02G302500	Triticum urartu	AAAAGGAAGGCCTTGGCCGGCC..GGTT........CCAATTGGCCGGCCCC	1	29	0.0344828
TaCCoAOMT12	TraesCS7A02G302500	Triticum urartu	AAAAGGAAGGCCTTGGCCGGCC..GGTTCC..CC..CCAATTGGCCAACCCC	1	29	0.0344828
TaCCoAOMT12	TraesCS7A02G302500	Triticum urartu	AAAAGGAAGGCCTTGGCCGGCC..GGTTCCAACCTTCCAATTGGCCAACCCC	1	29	0.0344828
TaCCoAOMT12	TraesCS7A02G302500	Triticum urartu	AAAAGGAAGGCCTTGGCCGGCCGGGGTTCC......CCAA..GGCCGGCCCC	1	29	0.0344828
TaCCoAOMT12	TraesCS7A02G302500	Triticum urartu	AAAAGGAAGGCCTTGGCCGGCCGGGGTTCC..CC..CCAATTGGCCGGCCCC	1	29	0.0344828
TaCCoAOMT12	TraesCS7A02G302500	Triticum urartu	AAAAGGAAGGCCTTGGCCGGCCGGGGTTCCAACCTTCCAATT..CCGGCCCC	1	29	0.0344828
TaCCoAOMT12	TraesCS7A02G302500	Triticum urartu	AAAAGGAAGGCCTTGGCCGGCCGGGGTTCCAACCTTCCAATTGGCCGGCCCC	8	29	0.275862
TaCCoAOMT12	TraesCS7A02G302500	Triticum urartu	AAAAGGAAGGCCTTGGCCGGCCGGGGTTCCGACCGTCCAATTGGCCGGCCCC	1	29	0.0344828
TaCCoAOMT12	TraesCS7A02G302500	Triticum urartu	AAAAGGAAGGCCTTGGCCGGTCGGGGTTCCAACCTTCCAATTGGCCGGCCCC	1	29	0.0344828
TaCCoAOMT12	TraesCS7A02G302500	Wild emmer	....GGGGGGCCTTGGCCAATTCCGGTTCCGGCCTTCCAATTAACCGGCCCC	1	28	0.0357143
TaCCoAOMT12	TraesCS7A02G302500	Wild emmer	..AAGGGGGGCCTTGGCCAATTCCGGTTCCGGCCGGCCAA..AACCGGCCCC	1	28	0.0357143
TaCCoAOMT12	TraesCS7A02G302500	Wild emmer	AAAA..GGGGCCTTGGCCAATTCCGGTTCCGGCCGGCCAATTAACCGGCCCC	1	28	0.0357143
TaCCoAOMT12	TraesCS7A02G302500	Wild emmer	AAAAGG....CC..GGTTAATTCCGGTTCCGGCCTTCCAATTAACCGGCCCC	1	28	0.0357143
TaCCoAOMT12	TraesCS7A02G302500	Wild emmer	AAAAGGGG..CCTTGGTTAATTCC....CCGGCCTTCCAATTAACCGGCCCC	1	28	0.0357143
TaCCoAOMT12	TraesCS7A02G302500	Wild emmer	AAAAGGGGGG..TTGGCCAA....GGTTCCGGCC..CCAATTAACCGGCCCC	1	28	0.0357143
TaCCoAOMT12	TraesCS7A02G302500	Wild emmer	AAAAGGGGGG..TTGGCCAA..CCGGTTCCGGCCGG......AACCGGCCCC	1	28	0.0357143
TaCCoAOMT12	TraesCS7A02G302500	Wild emmer	AAAAGGGGGG..TTGGCCAATTCCGGTTCCGGCCGGCC..TTAACCGGCCCC	1	28	0.0357143
TaCCoAOMT12	TraesCS7A02G302500	Wild emmer	AAAAGGGGGGCC..GGCCAATTCCGGTTCCGGCCTTCCAATTAACCGGCCCC	1	28	0.0357143
TaCCoAOMT12	TraesCS7A02G302500	Wild emmer	AAAAGGGGGGCCTTGG..AATTCCGGTTCCGGCCGGCCGGTTAACCGGCCCC	1	28	0.0357143
TaCCoAOMT12	TraesCS7A02G302500	Wild emmer	AAAAGGGGGGCCTTGGCC..TTCCGGTTCCGGCCGG......AACCGGCCCC	1	28	0.0357143
TaCCoAOMT12	TraesCS7A02G302500	Wild emmer	AAAAGGGGGGCCTTGGCC..TTCCGGTTCCGGCCGGCCAATTAACCGGCC..	1	28	0.0357143
TaCCoAOMT12	TraesCS7A02G302500	Wild emmer	AAAAGGGGGGCCTTGGCCAATTCCGGTT..............AACCGGCCCC	1	28	0.0357143
TaCCoAOMT12	TraesCS7A02G302500	Wild emmer	AAAAGGGGGGCCTTGGCCAATTCCGGTT..GGCCGG....TTAACCGGCCCC	1	28	0.0357143
TaCCoAOMT12	TraesCS7A02G302500	Wild emmer	AAAAGGGGGGCCTTGGCCAATTCCGGTTCCAACCTTCCAATTAACCGGCCCC	1	28	0.0357143
TaCCoAOMT12	TraesCS7A02G302500	Wild emmer	AAAAGGGGGGCCTTGGCCAATTCCGGTTCCGGCCGGCCAATTAACCGGCCCC	2	28	0.0714286
TaCCoAOMT12	TraesCS7A02G302500	Wild emmer	AAAAGGGGGGCCTTGGCCAATTCCGGTTCCGGCCGGCCGGTTAACCGGCCCC	1	28	0.0357143
TaCCoAOMT12	TraesCS7A02G302500	Wild emmer	AAAAGGGGGGCCTTGGCCAATTCCGGTTCCGGCCTTCCAATTAACC....CC	1	28	0.0357143
TaCCoAOMT12	TraesCS7A02G302500	Wild emmer	AAAAGGGGGGCCTTGGCCAATTCCGGTTCCGGCCTTCCAATTAACCGGCCCC	2	28	0.0714286
TaCCoAOMT12	TraesCS7A02G302500	Wild emmer	AAAAGGGGGGCCTTGGTTAATTCCGGTTCCGGCCTTCCAATT......CCCC	1	28	0.0357143
TaCCoAOMT12	TraesCS7A02G302500	Wild emmer	AAAAGGGGGGCCTTGGTTAATTCCGGTTCCGGCCTTCCAATT....GGCCCC	1	28	0.0357143
TaCCoAOMT12	TraesCS7A02G302500	Wild emmer	AAGGGGGGGG..TTGGCCAATTCCGGTTCCGGCCTTCCAATTAACCGGCCCC	1	28	0.0357143
TaCCoAOMT12	TraesCS7A02G302500	Wild emmer	AAGGGGGGGGCC....CC..TTCCGGTTCCGGCCTTCCAATTAACCGGCCCC	1	28	0.0357143
TaCCoAOMT12	TraesCS7A02G302500	Wild emmer	AAGGGGGGGGCCTT..CC..TTCCGGTTCCGGCCTTCCAATTAACCGGCCCC	1	28	0.0357143
TaCCoAOMT12	TraesCS7A02G302500	Wild emmer	AAGGGGGGGGCCTTGGCC..TTCCGGTTCCGGCC......TTAACCGGCCCC	1	28	0.0357143
TaCCoAOMT12	TraesCS7A02G302500	Wild emmer	AAGGGGGGGGCCTTGGCCAATTCCGGTTCCGGCCTTCCAATTAACC......	1	28	0.0357143
TaCCoAOMT13	TraesCS7B02G027200	Domesticated emmer	CC..TTTTTTTTAA........GGGGAACCGGGGCCCCCCAACCCCCCCC..	1	29	0.0344828
TaCCoAOMT13	TraesCS7B02G027200	Domesticated emmer	CC..TTTTTTTTAATTGGTTAAGGGGAACCGGGGCCCCCCAACCCCCCCCAA	1	29	0.0344828
TaCCoAOMT13	TraesCS7B02G027200	Domesticated emmer	CCGG..........TTGGTTAAGG..............CCTTCCCCCCCCAA	1	29	0.0344828
TaCCoAOMT13	TraesCS7B02G027200	Domesticated emmer	CCGG....TTTTAATTGGTTAAGGGGAACCGGGGCCCCCCAACCCCCCCCAA	1	29	0.0344828
TaCCoAOMT13	TraesCS7B02G027200	Domesticated emmer	CCGG..TTTTTTAATTGGTTAAGG..AACCGGGGCCCCCC..CCCCCCCCAA	1	29	0.0344828
TaCCoAOMT13	TraesCS7B02G027200	Domesticated emmer	CCGG..TTTTTTAATTGGTTAAGGGGAACCGGGGCCCCCCAACCCCCCCCAA	1	29	0.0344828
TaCCoAOMT13	TraesCS7B02G027200	Domesticated emmer	CCGG..TTTTTTAATTGGTTAAGGGGAACCGGGGCCCCCCTTCCCCCCCCAA	1	29	0.0344828
TaCCoAOMT13	TraesCS7B02G027200	Domesticated emmer	CCGGTT........TTGGTTAAGGGGAACCGGGGCCCCCCAACCCCCCCCAA	1	29	0.0344828
TaCCoAOMT13	TraesCS7B02G027200	Domesticated emmer	CCGGTTTT....AATTGGTTAAGGGGAACCGGGGCCCCCCTTCCCCCCCCAA	1	29	0.0344828
TaCCoAOMT13	TraesCS7B02G027200	Domesticated emmer	CCGGTTTTTTTTAA........GG....CCGGGGCCCCCC..CCCCCCCCAA	1	29	0.0344828
TaCCoAOMT13	TraesCS7B02G027200	Domesticated emmer	CCGGTTTTTTTTAA......AAGGGGAACCGGGGCCCCCCATCCCCCCCCAA	1	29	0.0344828
TaCCoAOMT13	TraesCS7B02G027200	Domesticated emmer	CCGGTTTTTTTTAATTGGTTAA........GGGGCCCCCCTTCCCCCCCCAA	1	29	0.0344828
TaCCoAOMT13	TraesCS7B02G027200	Domesticated emmer	CCGGTTTTTTTTAATTGGTTAAGGGGAACCGGGGCCCC........CC....	1	29	0.0344828
TaCCoAOMT13	TraesCS7B02G027200	Domesticated emmer	CCGGTTTTTTTTAATTGGTTAAGGGGAACCGGGGCCCCCC..CCCCCCCCAA	1	29	0.0344828
TaCCoAOMT13	TraesCS7B02G027200	Domesticated emmer	CCGGTTTTTTTTAATTGGTTAAGGGGAACCGGGGCCCCCCAACC..CCCCAA	1	29	0.0344828
TaCCoAOMT13	TraesCS7B02G027200	Domesticated emmer	CCGGTTTTTTTTAATTGGTTAAGGGGAACCGGGGCCCCCCAACCCC..CC..	1	29	0.0344828
TaCCoAOMT13	TraesCS7B02G027200	Domesticated emmer	CCGGTTTTTTTTAATTGGTTAAGGGGAACCGGGGCCCCCCAACCCCCCCC..	1	29	0.0344828
TaCCoAOMT13	TraesCS7B02G027200	Domesticated emmer	CCGGTTTTTTTTAATTGGTTAAGGGGAACCGGGGCCCCCCAACCCCCCCCAA	7	29	0.241379
TaCCoAOMT13	TraesCS7B02G027200	Domesticated emmer	CCGGTTTTTTTTAATTGGTTAAGGGGAACCGGGGCCCCCCATCCCCCCCCAA	1	29	0.0344828
TaCCoAOMT13	TraesCS7B02G027200	Domesticated emmer	CCGGTTTTTTTTAATTGGTTAAGGGGAACCGGGGCCCCCCTTCCCCCCCCAA	4	29	0.137931
TaCCoAOMT13	TraesCS7B02G027200	Durum	..GGTTTTTTTTAATTGGTTAAGGGGAACCGGGGCCCCCCAACCCCCC..AA	1	13	0.0769231
TaCCoAOMT13	TraesCS7B02G027200	Durum	..GGTTTTTTTTAATTGGTTAAGGGGAACCGGGGCCCCCCAACCCCCCCCAA	1	13	0.0769231
TaCCoAOMT13	TraesCS7B02G027200	Durum	CCGGTT........TTGGTTAAGGGGAACCGGGGCCCCCCAACCCCCCCCAA	1	13	0.0769231
TaCCoAOMT13	TraesCS7B02G027200	Durum	CCGGTT........TTGGTTAAGGGGAACCGGGGCCCCCCTTCCCCCCCCAA	1	13	0.0769231
TaCCoAOMT13	TraesCS7B02G027200	Durum	CCGGTTTT....AATTGGTTAAGGGGAACCGGGGCCCCCC..CCCCCCCCAA	1	13	0.0769231
TaCCoAOMT13	TraesCS7B02G027200	Durum	CCGGTTTTTTTTAATTGGTTAAGGGGAACCGGGGCCCCCC..CCCC..CCAA	1	13	0.0769231
TaCCoAOMT13	TraesCS7B02G027200	Durum	CCGGTTTTTTTTAATTGGTTAAGGGGAACCGGGGCCCCCCAACCCCCC..AA	1	13	0.0769231
TaCCoAOMT13	TraesCS7B02G027200	Durum	CCGGTTTTTTTTAATTGGTTAAGGGGAACCGGGGCCCCCCAACCCCCCCCAA	1	13	0.0769231
TaCCoAOMT13	TraesCS7B02G027200	Durum	CCGGTTTTTTTTAATTGGTTAAGGGGAACCGGGGCCCCCCTTCCCCCCCCAA	5	13	0.384615
TaCCoAOMT13	TraesCS7B02G027200	Triticum aestivum	....TTTTTTTTAATTGGTTAAGGGGAACCGGGGCC..CCAACCCCCCCCAA	1	163	0.00613497
TaCCoAOMT13	TraesCS7B02G027200	Triticum aestivum	..GGTTTTTTTTAATTGGTTAAGGGGAACCGGGGCCCCCCAACCCCCCCCAA	1	163	0.00613497
TaCCoAOMT13	TraesCS7B02G027200	Triticum aestivum	CAGGTTTTTTTTAATTGGTTAAGGGGAACCGGGGCCCCCCAACCCCCCCCAA	1	163	0.00613497
TaCCoAOMT13	TraesCS7B02G027200	Triticum aestivum	CCGG..........TTGGTTAAGGGGAA..GGGGCCCCCCTTCCCCCCCCAA	1	163	0.00613497
TaCCoAOMT13	TraesCS7B02G027200	Triticum aestivum	CCGG..TTTTTTAATTGGTTAAGG..AACCGGGGCCCCCCAACCCCCCCCAA	1	163	0.00613497
TaCCoAOMT13	TraesCS7B02G027200	Triticum aestivum	CCGGTTTT....AATTGGTTAAGGGGAACCGGGGCCCCCCAACCCCCCCCAA	1	163	0.00613497
TaCCoAOMT13	TraesCS7B02G027200	Triticum aestivum	CCGGTTTTTTTTAA........GGGGAACCGGGGCCCCCCAACCCCCCCCAA	1	163	0.00613497
TaCCoAOMT13	TraesCS7B02G027200	Triticum aestivum	CCGGTTTTTTTTAATTGGTTAAGG..AACCGGGGCCCCCCAACCCCCCCCAA	1	163	0.00613497
TaCCoAOMT13	TraesCS7B02G027200	Triticum aestivum	CCGGTTTTTTTTAATTGGTTAAGGGGAACCGGGG....CC..CCCCCCCCAA	1	163	0.00613497
TaCCoAOMT13	TraesCS7B02G027200	Triticum aestivum	CCGGTTTTTTTTAATTGGTTAAGGGGAACCGGGG....CCAACCCC..CCAA	1	163	0.00613497
TaCCoAOMT13	TraesCS7B02G027200	Triticum aestivum	CCGGTTTTTTTTAATTGGTTAAGGGGAACCGGGG..CCCCAACCCCCCCCAA	1	163	0.00613497
TaCCoAOMT13	TraesCS7B02G027200	Triticum aestivum	CCGGTTTTTTTTAATTGGTTAAGGGGAACCGGGGCCCC....CCCCCCCCAA	1	163	0.00613497
TaCCoAOMT13	TraesCS7B02G027200	Triticum aestivum	CCGGTTTTTTTTAATTGGTTAAGGGGAACCGGGGCCCCCC..CCCCCCCCAA	1	163	0.00613497
TaCCoAOMT13	TraesCS7B02G027200	Triticum aestivum	CCGGTTTTTTTTAATTGGTTAAGGGGAACCGGGGCCCCCCAA..CCCCCCAA	1	163	0.00613497
TaCCoAOMT13	TraesCS7B02G027200	Triticum aestivum	CCGGTTTTTTTTAATTGGTTAAGGGGAACCGGGGCCCCCCAACC..CCCCAA	1	163	0.00613497
TaCCoAOMT13	TraesCS7B02G027200	Triticum aestivum	CCGGTTTTTTTTAATTGGTTAAGGGGAACCGGGGCCCCCCAACCCC..CCAA	1	163	0.00613497
TaCCoAOMT13	TraesCS7B02G027200	Triticum aestivum	CCGGTTTTTTTTAATTGGTTAAGGGGAACCGGGGCCCCCCAACCCCCC..AA	1	163	0.00613497
TaCCoAOMT13	TraesCS7B02G027200	Triticum aestivum	CCGGTTTTTTTTAATTGGTTAAGGGGAACCGGGGCCCCCCAACCCCCCCC..	2	163	0.0122699
TaCCoAOMT13	TraesCS7B02G027200	Triticum aestivum	CCGGTTTTTTTTAATTGGTTAAGGGGAACCGGGGCCCCCCAACCCCCCCCAA	131	163	0.803681
TaCCoAOMT13	TraesCS7B02G027200	Triticum aestivum	CCGGTTTTTTTTAATTGGTTAAGGGGAACCGGGGCCCCCCAACTCC..CCAA	1	163	0.00613497
TaCCoAOMT13	TraesCS7B02G027200	Triticum aestivum	CCGGTTTTTTTTAATTGGTTAAGGGGAACCGGGGCCCCCCAATTCCCCCCAA	1	163	0.00613497
TaCCoAOMT13	TraesCS7B02G027200	Triticum aestivum	CCGGTTTTTTTTAATTGGTTAAGGGGAACCGGGGCCCCCCATCCCCCCCCAA	1	163	0.00613497
TaCCoAOMT13	TraesCS7B02G027200	Triticum aestivum	CCGGTTTTTTTTAATTGGTTAAGGGGAACCGGGGCCCCCCTTCCCC..CCAA	1	163	0.00613497
TaCCoAOMT13	TraesCS7B02G027200	Triticum aestivum	CCGGTTTTTTTTAATTGGTTAAGGGGAACCGGGGCCCCCCTTCCCCCCCCAA	9	163	0.0552147
TaCCoAOMT13	TraesCS7B02G027200	Wild emmer	....TTTTTTTTAATTGGTTAAGG......GG..TTCCCCAACCCCCCCCAA	1	28	0.0357143
TaCCoAOMT13	TraesCS7B02G027200	Wild emmer	....TTTTTTTTAATTGGTTAAGGAA............CCAACCCC..CC..	1	28	0.0357143
TaCCoAOMT13	TraesCS7B02G027200	Wild emmer	....TTTTTTTTAATTGGTTAAGGAATTTTGGAATTCCCCTTCCCCCCCCAA	1	28	0.0357143
TaCCoAOMT13	TraesCS7B02G027200	Wild emmer	..CCTTTTTTTTAATTGGTTAA........GG....CCCCAACCCCCCCCAA	1	28	0.0357143
TaCCoAOMT13	TraesCS7B02G027200	Wild emmer	AA..TTTTTTTTAATTGGTTAAGGAATTTT..AATTCCCCAACCCCCCCCAA	1	28	0.0357143
TaCCoAOMT13	TraesCS7B02G027200	Wild emmer	AAGGTT........TTGGTTAAGGAATTTTAAAA..CCCCTTCCCCCCCCAA	1	28	0.0357143
TaCCoAOMT13	TraesCS7B02G027200	Wild emmer	AAGGTTTTTTTTAATTGGTTAAGGAATTTTAAAATTCCCCTTCCCCCCCCAA	2	28	0.0714286
TaCCoAOMT13	TraesCS7B02G027200	Wild emmer	AAGGTTTTTTTTAATTGGTTAAGGAATTTTGGAATTCCCCATCCCCCCCCAA	1	28	0.0357143
TaCCoAOMT13	TraesCS7B02G027200	Wild emmer	CA..TTTTTTTTAATTGGTTAAGGAATTTTAAAATTCCCC..CCCCCCCCAA	1	28	0.0357143
TaCCoAOMT13	TraesCS7B02G027200	Wild emmer	CCGGCCTTTTTTAATTGGTTAAGG..............CC..CCCCCCCCAA	1	28	0.0357143
TaCCoAOMT13	TraesCS7B02G027200	Wild emmer	CCGGCCTTTTTTAATTGGTTAAGG......GG............CCCCCCAA	1	28	0.0357143
TaCCoAOMT13	TraesCS7B02G027200	Wild emmer	CCGGTTTTTTTT..TTGGTTAAGGGGAACCGGGGCCCC....CCAACCAAAA	1	28	0.0357143
TaCCoAOMT13	TraesCS7B02G027200	Wild emmer	CCGGTTTTTTTT..TTGGTTAAGGGGAACCGGGGCCCCTTTTCC..CC..AA	1	28	0.0357143
TaCCoAOMT13	TraesCS7B02G027200	Wild emmer	CCGGTTTTTTTTAATTGGTTAA....TTTTGGAATTCCCCTTCCCC..CC..	1	28	0.0357143
TaCCoAOMT13	TraesCS7B02G027200	Wild emmer	CCGGTTTTTTTTAATTGGTTAAGG......GG..TTCCCC..CCCCCCCCAA	1	28	0.0357143
TaCCoAOMT13	TraesCS7B02G027200	Wild emmer	CCGGTTTTTTTTAATTGGTTAAGGAATTTTGGAA..CCCCTTCCCCCCCCAA	1	28	0.0357143
TaCCoAOMT13	TraesCS7B02G027200	Wild emmer	CCGGTTTTTTTTAATTGGTTAAGGAATTTTGGAATTCCCCTTCCCCCCCCAA	1	28	0.0357143
TaCCoAOMT13	TraesCS7B02G027200	Wild emmer	CCGGTTTTTTTTAATTGGTTAAGGGGAACCGGGGCCCCCCAACCCCCCCCAA	2	28	0.0714286
TaCCoAOMT13	TraesCS7B02G027200	Wild emmer	CCGGTTTTTTTTAATTGGTTAAGGGGAACCGGGGCCCCCCAACCCCCCCCGG	1	28	0.0357143
TaCCoAOMT13	TraesCS7B02G027200	Wild emmer	CCGGTTTTTTTTAATTGGTTAATTAA......AATTCCCCTTCCCC..CCGG	1	28	0.0357143
TaCCoAOMT13	TraesCS7B02G027200	Wild emmer	CCGGTTTTTTTTAATTGGTTAATTAATTTTGG....CCCCTTCCCC..CCGG	1	28	0.0357143
TaCCoAOMT13	TraesCS7B02G027200	Wild emmer	CCGGTTTTTTTTAATTGGTTAATTAATTTTGGAATTCCCCTTCCCCGGCC..	2	28	0.0714286
TaCCoAOMT13	TraesCS7B02G027200	Wild emmer	CCGGTTTTTTTTGGTTGGTTAAGGGGAACCGGGGCCCC....CC..CC..AA	1	28	0.0357143
TaCCoAOMT13	TraesCS7B02G027200	Wild emmer	CCGGTTTTTTTTGGTTGGTTAAGGGGAACCGGGGCCCCTTTTCCAACC..AA	1	28	0.0357143
TaCCoAOMT13	TraesCS7B02G027200	Wild emmer	CCGGTTTTTTTTGGTTGGTTAAGGGGAACCGGGGCCCCTTTTCCAACCAAAA	1	28	0.0357143
TaCCoAOMT14	TraesCS7B02G135900	Domesticated emmer	TTGG..CCCC..CCGGGGGGAACCGGCCCCCCTTCCTTTTTTTTTTCCAATT	2	29	0.0689655
TaCCoAOMT14	TraesCS7B02G135900	Domesticated emmer	TTGG..CCCCGGCCGGGGGGAACCGGCCCCCCTTCC..TTTTTTTTCCAATT	1	29	0.0344828
TaCCoAOMT14	TraesCS7B02G135900	Domesticated emmer	TTGGAA..CC..CCGG..GGAACCGGCCCC..TTCCTTTTTTTTTTCCAATT	1	29	0.0344828
TaCCoAOMT14	TraesCS7B02G135900	Domesticated emmer	TTGGAACCCCAACCGGGGGGAACCGGCCCCCCTTCCTTTTTTTTTTCCAATT	1	29	0.0344828
TaCCoAOMT14	TraesCS7B02G135900	Domesticated emmer	TTGGAACCCCGGCCGGAAGGAACCGGCCCCCCTTCCTTTTTTTTTTCCAATT	1	29	0.0344828
TaCCoAOMT14	TraesCS7B02G135900	Domesticated emmer	TTGGAATTCCGGCCGGAAGGAACC......TTTTCCTTTTTTTTTTCCAATT	1	29	0.0344828
TaCCoAOMT14	TraesCS7B02G135900	Domesticated emmer	TTGGAATTCCGGCCGGAAGGAACCGG....TTTTCCTTTTTT......AATT	1	29	0.0344828
TaCCoAOMT14	TraesCS7B02G135900	Domesticated emmer	TTGGAATTCCGGCCGGAAGGAACCGG....TTTTCCTTTTTTTTTTCCAATT	2	29	0.0689655
TaCCoAOMT14	TraesCS7B02G135900	Domesticated emmer	TTGGAATTCCGGCCGGAAGGAACCGGCCCC..TTCCTTTTTTTTTTCCAATT	2	29	0.0689655
TaCCoAOMT14	TraesCS7B02G135900	Domesticated emmer	TTGGAATTCCGGCCGGAAGGAACCGGCCCCTTTT..TTTTTTTTTT..AATT	1	29	0.0344828
TaCCoAOMT14	TraesCS7B02G135900	Domesticated emmer	TTGGAATTCCGGCCGGAAGGAACCGGCCCCTTTTCC................	1	29	0.0344828
TaCCoAOMT14	TraesCS7B02G135900	Domesticated emmer	TTGGAATTCCGGCCGGAAGGAACCGGCCCCTTTTCCTTTTTTTTTTCCAATT	1	29	0.0344828
TaCCoAOMT14	TraesCS7B02G135900	Domesticated emmer	TTGGGGCCCCAACCGGGGGGAACCGGCCCCCCTTCCTT..............	1	29	0.0344828
TaCCoAOMT14	TraesCS7B02G135900	Domesticated emmer	TTGGGGCCCCGGCCGGGGGG....GG....CCTTCCTTTTTTTTTTCCAATT	1	29	0.0344828
TaCCoAOMT14	TraesCS7B02G135900	Domesticated emmer	TTGGGGCCCCGGCCGGGGGGAACCGG....CCTTCCTTTTTTTTTTCCAA..	1	29	0.0344828
TaCCoAOMT14	TraesCS7B02G135900	Domesticated emmer	TTGGGGCCCCGGCCGGGGGGAACCGG....CCTTCCTTTTTTTTTTCCAATT	1	29	0.0344828
TaCCoAOMT14	TraesCS7B02G135900	Domesticated emmer	TTGGGGCCCCGGCCGGGGGGAACCGGCCCCCCTTCC..TTTTTTTTCCAATT	1	29	0.0344828
TaCCoAOMT14	TraesCS7B02G135900	Domesticated emmer	TTGGGGCCCCGGCCGGGGGGAACCGGCCCCCCTTCCTTTTTTTTTT......	1	29	0.0344828
TaCCoAOMT14	TraesCS7B02G135900	Domesticated emmer	TTGGGGCCCCGGCCGGGGGGAACCGGCCCCCCTTCCTTTTTTTTTTCCAATT	7	29	0.241379
TaCCoAOMT14	TraesCS7B02G135900	Domesticated emmer	TTGGGGCCTTGGCCAAGGGGAACCGGCCCCCCTTCCTTTTTTTTTTCCAATT	1	29	0.0344828
TaCCoAOMT14	TraesCS7B02G135900	Durum	....................AACCGGCCCCCCTT..TTTTTTTTTTCCAA..	1	13	0.0769231
TaCCoAOMT14	TraesCS7B02G135900	Durum	............CCGGGGGGAACCGGCCCCCCTT..TTTTTTTTTTCCAATT	1	13	0.0769231
TaCCoAOMT14	TraesCS7B02G135900	Durum	TTGG..CC....CCGGGGGGAACCGGCCCCCCTTCCTTTTTTTTTTCCAATT	1	13	0.0769231
TaCCoAOMT14	TraesCS7B02G135900	Durum	TTGGAA..CC..CCGG..GGAACCGGCCCCTTTT..TTTTTTTTTTCCAATT	1	13	0.0769231
TaCCoAOMT14	TraesCS7B02G135900	Durum	TTGGAACCCCGGCCGGAAGGAACCGGCCCC..TTCCTTTTTTTTTTCCAATT	1	13	0.0769231
TaCCoAOMT14	TraesCS7B02G135900	Durum	TTGGAATTCCGGCCGGAAGGAACCGGCCCCTTTTCCTTTTTTTTTTCCAA..	1	13	0.0769231
TaCCoAOMT14	TraesCS7B02G135900	Durum	TTGGAATTCCGGCCGGAAGGAACCGGCCCCTTTTCCTTTTTTTTTTCCAATT	2	13	0.153846
TaCCoAOMT14	TraesCS7B02G135900	Durum	TTGGGGCCTTGGCCAAGGGGAACCGG....CCTTCCTTTTTTTTTTCCAATT	1	13	0.0769231
TaCCoAOMT14	TraesCS7B02G135900	Durum	TTGGGGCCTTGGCCGGGGGGAACCGGCCCCCCTT..TTTTTTTTTTCCAATT	1	13	0.0769231
TaCCoAOMT14	TraesCS7B02G135900	Durum	TTGGGGCCTTGGCCGGGGGGAACCGGCCCCCCTTCCTTTTTTTTTTCCAATT	3	13	0.230769
TaCCoAOMT14	TraesCS7B02G135900	Triticum aestivum	....................................................	1	163	0.00613497
TaCCoAOMT14	TraesCS7B02G135900	Triticum aestivum	....................AACCGGCCCCCCTTCCTTTTTT........TT	1	163	0.00613497
TaCCoAOMT14	TraesCS7B02G135900	Triticum aestivum	..........AACCGGGGGGAACCGGCCCCCCTTCCTTTTTTTTTTCC..TT	1	163	0.00613497
TaCCoAOMT14	TraesCS7B02G135900	Triticum aestivum	........CC..CCGGGGGGAACCGGCCCCCCTT..TTTTTTTTTTCCAATT	1	163	0.00613497
TaCCoAOMT14	TraesCS7B02G135900	Triticum aestivum	........CCAACCGGGGGGAACCGGCCCCCCTTCCTT....TTTTCCAATT	1	163	0.00613497
TaCCoAOMT14	TraesCS7B02G135900	Triticum aestivum	TAGGAACCCCGGCCGGAAGGAACCGGCCCCCCTTCCTTTTTTTTTTCCAATT	1	163	0.00613497
TaCCoAOMT14	TraesCS7B02G135900	Triticum aestivum	TT..........CCGGAAGGAACCGGCCCCCCTTCCTTTTTTTTTTCCAATT	1	163	0.00613497
TaCCoAOMT14	TraesCS7B02G135900	Triticum aestivum	TTAAAACCCCAACCGGGGGGAACCGGCCCCCCTTCCTTTTTTTTTTCCAATT	1	163	0.00613497
TaCCoAOMT14	TraesCS7B02G135900	Triticum aestivum	TTAAGGCCCCGGCCGGGGGGAACCGGCCCCCCTTCCTTTTTTTTTTCCAATT	1	163	0.00613497
TaCCoAOMT14	TraesCS7B02G135900	Triticum aestivum	TTGG................AACCGGCCCC..TTCCTTTTTTTTTTCCAATT	1	163	0.00613497
TaCCoAOMT14	TraesCS7B02G135900	Triticum aestivum	TTGG..CCCC..CCGGGGGGAACC......CCTTCCTT....TTTTCCAATT	1	163	0.00613497
TaCCoAOMT14	TraesCS7B02G135900	Triticum aestivum	TTGG..CCCCGGCCGGGGGGAACCGG....CCTTCCTTTT..TTTTCCAATT	1	163	0.00613497
TaCCoAOMT14	TraesCS7B02G135900	Triticum aestivum	TTGGAA..CC..CCGG..GGAACCGG....CCTTCCTTTTTTTTTTCCAATT	1	163	0.00613497
TaCCoAOMT14	TraesCS7B02G135900	Triticum aestivum	TTGGAA..CC..CCGG..GGAACCGGCCCCTTTTCCTTTTTTTTTTCCAATT	2	163	0.0122699
TaCCoAOMT14	TraesCS7B02G135900	Triticum aestivum	TTGGAA..CCAACCGGGGGGAACCGGCCCCCCTTCCTTTTTTTTTTCCAATT	1	163	0.00613497
TaCCoAOMT14	TraesCS7B02G135900	Triticum aestivum	TTGGAACCCCAACCGGGAGGAACCGGCCCCCCTTCCTTTTTTTTTTCCAATT	1	163	0.00613497
TaCCoAOMT14	TraesCS7B02G135900	Triticum aestivum	TTGGAACCCCAACCGGGGGGAACC......CCTTCCTTTTTTTTTTCCAATT	1	163	0.00613497
TaCCoAOMT14	TraesCS7B02G135900	Triticum aestivum	TTGGAACCCCAACCGGGGGGAACCGGCCCCCCTTCC..TTTTTTTTCCAATT	1	163	0.00613497
TaCCoAOMT14	TraesCS7B02G135900	Triticum aestivum	TTGGAACCCCAACCGGGGGGAACCGGCCCCCCTTCCTT..TTTTTTCCAATT	1	163	0.00613497
TaCCoAOMT14	TraesCS7B02G135900	Triticum aestivum	TTGGAACCCCAACCGGGGGGAACCGGCCCCCCTTCCTTTTTTTTTTCCAATT	40	163	0.245399
TaCCoAOMT14	TraesCS7B02G135900	Triticum aestivum	TTGGAACCCCAGCCGGGAGGAACCGGCCCCCCTTCCTTTTTTTTTTCCAATT	1	163	0.00613497
TaCCoAOMT14	TraesCS7B02G135900	Triticum aestivum	TTGGAACCCCAGCCGGGAGGAACCGGCCCCCTTTCCTTTTTTTTTTCCAATT	1	163	0.00613497
TaCCoAOMT14	TraesCS7B02G135900	Triticum aestivum	TTGGAACCCCGGCCGGAAGG..........CCTTCCTTTTTTTTTTCCAA..	1	163	0.00613497
TaCCoAOMT14	TraesCS7B02G135900	Triticum aestivum	TTGGAACCCCGGCCGGAAGGAACCGGCCCCCCTTCCTTTTTTTTTTCC..TT	1	163	0.00613497
TaCCoAOMT14	TraesCS7B02G135900	Triticum aestivum	TTGGAACCCCGGCCGGAAGGAACCGGCCCCCCTTCCTTTTTTTTTTCCAATT	11	163	0.0674847
TaCCoAOMT14	TraesCS7B02G135900	Triticum aestivum	TTGGAACCTTAACCGGGGGGAACCGGCCCCCCTTCCTTTTTTTTTTCCAATT	1	163	0.00613497
TaCCoAOMT14	TraesCS7B02G135900	Triticum aestivum	TTGGAACTCCAACCGGGGGGAACCGGCCCCCCTTCCTTTTTTTTTTCCAATT	1	163	0.00613497
TaCCoAOMT14	TraesCS7B02G135900	Triticum aestivum	TTGGAACTCCAGCCGGGAGGAACCGGCCCCCTTTCCTTTTTTTTTTCCAATT	1	163	0.00613497
TaCCoAOMT14	TraesCS7B02G135900	Triticum aestivum	TTGGAATTCCGGCCGGAAGG..........TTTTCCTTTTTTTTTTCCAATT	1	163	0.00613497
TaCCoAOMT14	TraesCS7B02G135900	Triticum aestivum	TTGGAATTCCGGCCGGAAGG....GG....TTTTCC..TTTTTTTTCCAATT	1	163	0.00613497
TaCCoAOMT14	TraesCS7B02G135900	Triticum aestivum	TTGGAATTCCGGCCGGAAGGAA..GGCCCC..TTCCTTTTTTTTTTCCAATT	1	163	0.00613497
TaCCoAOMT14	TraesCS7B02G135900	Triticum aestivum	TTGGAATTCCGGCCGGAAGGAACCGGCCCC..TTCCTTTTTTTTTTCCAATT	1	163	0.00613497
TaCCoAOMT14	TraesCS7B02G135900	Triticum aestivum	TTGGAATTCCGGCCGGAAGGAACCGGCCCCCTTTCCTTTTTTTTTTCCAATT	1	163	0.00613497
TaCCoAOMT14	TraesCS7B02G135900	Triticum aestivum	TTGGAATTCCGGCCGGAAGGAACCGGCCCCTTTT..TTTTTTTTTTCC..TT	1	163	0.00613497
TaCCoAOMT14	TraesCS7B02G135900	Triticum aestivum	TTGGAATTCCGGCCGGAAGGAACCGGCCCCTTTTCCTTTTTTTTTTCCAA..	1	163	0.00613497
TaCCoAOMT14	TraesCS7B02G135900	Triticum aestivum	TTGGAATTCCGGCCGGAAGGAACCGGCCCCTTTTCCTTTTTTTTTTCCAATT	44	163	0.269939
TaCCoAOMT14	TraesCS7B02G135900	Triticum aestivum	TTGGAGCCCCAGCCGGGGGGAACCGGCCCCCCTTCCTTTTTTTTTTCCAATT	1	163	0.00613497
TaCCoAOMT14	TraesCS7B02G135900	Triticum aestivum	TTGGAGCCCCGGCCGGGAGGAACCGGCCCCCCTTCCTTTTTTTTTTCCAATT	1	163	0.00613497
TaCCoAOMT14	TraesCS7B02G135900	Triticum aestivum	TTGGAGCTCCGGCCGGGAGGAACCGGCCCCCTTTCCTTTTTTTTTTCCAATT	1	163	0.00613497
TaCCoAOMT14	TraesCS7B02G135900	Triticum aestivum	TTGGGGCCCCAACCGGGGGGAACCGGCCCCCCTTCCTTTTTTTTTTCCAATT	1	163	0.00613497
TaCCoAOMT14	TraesCS7B02G135900	Triticum aestivum	TTGGGGCCCCGGCCGGGAGGAACCGGCCCCCCTTCCTTTTTTTTTTCCAATT	1	163	0.00613497
TaCCoAOMT14	TraesCS7B02G135900	Triticum aestivum	TTGGGGCCCCGGCCGGGGGGAACCGGCCCCCCTT..TTTTTTTTTTCCAATT	2	163	0.0122699
TaCCoAOMT14	TraesCS7B02G135900	Triticum aestivum	TTGGGGCCCCGGCCGGGGGGAACCGGCCCCCCTTCCTTTTTTTTTTCCAATT	27	163	0.165644
TaCCoAOMT14	TraesCS7B02G135900	Wild emmer	....AACCCCGGCCGGGGCCAACCGGCCCCCCTTCCTTTTTTTTTTCCAATT	1	28	0.0357143
TaCCoAOMT14	TraesCS7B02G135900	Wild emmer	AAAAAACCCC..CCGGGG..AACCGGCCCCCCTTCCTTTTTTTTTTCCAATT	1	28	0.0357143
TaCCoAOMT14	TraesCS7B02G135900	Wild emmer	AAAAAACCCCGGCCGGGGCC..........CC..CCTTTTTTTTTTCCAATT	1	28	0.0357143
TaCCoAOMT14	TraesCS7B02G135900	Wild emmer	TT......CC..CCGGGGGGAACCGGCCCCCCTTCCTTTTTTTTTTCCAATT	1	28	0.0357143
TaCCoAOMT14	TraesCS7B02G135900	Wild emmer	TT..AACC............AACCGGCCCCCCTTCCTTTTTTTTTTCC....	1	28	0.0357143
TaCCoAOMT14	TraesCS7B02G135900	Wild emmer	TTGG..CCCC..CC..GGGGAA..........TTCC....TTTTTTCCAATT	1	28	0.0357143
TaCCoAOMT14	TraesCS7B02G135900	Wild emmer	TTGG..CCCC..CCGGGGGGAACCGGCCCCCCTTCCTTTTTTTTTTCCAATT	1	28	0.0357143
TaCCoAOMT14	TraesCS7B02G135900	Wild emmer	TTGGAACC..AA..GGGGGGAGCCGGCCCCCCTT....TTTTTTTTCCAATT	1	28	0.0357143
TaCCoAOMT14	TraesCS7B02G135900	Wild emmer	TTGGAACC..AA..GGGGGGGGCCGGCCCCCCTTCCTTTTTTTTTTCCAATT	2	28	0.0714286
TaCCoAOMT14	TraesCS7B02G135900	Wild emmer	TTGGAACCCCAACCGGGGGGAACCGGCC..CCTTCCTTTTTTTTTTCCAATT	1	28	0.0357143
TaCCoAOMT14	TraesCS7B02G135900	Wild emmer	TTGGAACCCCAACCGGGGGGAACCGGCCCCCCTTCCTTTTTTTTTTCCAATT	1	28	0.0357143
TaCCoAOMT14	TraesCS7B02G135900	Wild emmer	TTGGAACCCCGGCC......AACCGGCCCCCCTTCCTTTTTTTTTTCCAATT	1	28	0.0357143
TaCCoAOMT14	TraesCS7B02G135900	Wild emmer	TTGGAACCTTAATTGGGGGG..........CCTTCCTTTTTTTT......TT	1	28	0.0357143
TaCCoAOMT14	TraesCS7B02G135900	Wild emmer	TTGGAACCTTAATTGGGGGG..CCGGCCCCCCTTCCTTTTTTTTTTCCAATT	1	28	0.0357143
TaCCoAOMT14	TraesCS7B02G135900	Wild emmer	TTGGAACCTTAATTGGGGGGGGCCGGCCCCCCTTCCTTTTTTTTTTCCAATT	1	28	0.0357143
TaCCoAOMT14	TraesCS7B02G135900	Wild emmer	TTGGAGCCCCAGCCGGGGGGAACC......CCTTCCTTTTTTTTTTCCAATT	1	28	0.0357143
TaCCoAOMT14	TraesCS7B02G135900	Wild emmer	TTGGGGCCCC..CCGGGGGGAACCGGCCCCCCTTCCTTTTTTTTTTCCAATT	1	28	0.0357143
TaCCoAOMT14	TraesCS7B02G135900	Wild emmer	TTGGGGCCCCGGCCGGGGGG..........CCTTCCTTTTTTTTTTCCAATT	2	28	0.0714286
TaCCoAOMT14	TraesCS7B02G135900	Wild emmer	TTGGGGCCCCGGCCGGGGGG..CCGG....CCTTCCTTTTTTTTTTCCAATT	1	28	0.0357143
TaCCoAOMT14	TraesCS7B02G135900	Wild emmer	TTGGGGCCCCGGCCGGGGGGAACCGG....CCTT..TTTTTTTTTTCCAATT	1	28	0.0357143
TaCCoAOMT14	TraesCS7B02G135900	Wild emmer	TTGGGGCCCCGGCCGGGGGGAACCGGCC..CCTTCCTTTTTTTTTTCCAATT	1	28	0.0357143
TaCCoAOMT14	TraesCS7B02G135900	Wild emmer	TTGGGGCCCCGGCCGGGGGGAACCGGCCCCCCTTCCTTTTTTTTTTCCAA..	1	28	0.0357143
TaCCoAOMT14	TraesCS7B02G135900	Wild emmer	TTGGGGCCCCGGCCGGGGGGAACCGGCCCCCCTTCCTTTTTTTTTTCCAATT	2	28	0.0714286
TaCCoAOMT14	TraesCS7B02G135900	Wild emmer	TTGGGGTTTTGGCCGGGG..AACCGGCCCCCCTTCCTTTTTTTTTTCCAATT	1	28	0.0357143
TaCCoAOMT14	TraesCS7B02G135900	Wild emmer	TTGGGGTTTTGGCCGGGGGGAACCGGCCCC..TTCCTTTTTTTTTTCCAATT	1	28	0.0357143
TaCCoAOMT15	TraesCS7B02G136000	Domesticated emmer	......GG..GG....AAAAAATTAA	1	29	0.0344828
TaCCoAOMT15	TraesCS7B02G136000	Domesticated emmer	......GGTTGGAAAAAAAAAATTAA	1	29	0.0344828
TaCCoAOMT15	TraesCS7B02G136000	Domesticated emmer	....GGGG..GGAAAAAAAAAATT..	1	29	0.0344828
TaCCoAOMT15	TraesCS7B02G136000	Domesticated emmer	....GGGG..GGAAAAAAAAAATTAA	1	29	0.0344828
TaCCoAOMT15	TraesCS7B02G136000	Domesticated emmer	....GGGG..GGGGAAAAAAAATTAA	1	29	0.0344828
TaCCoAOMT15	TraesCS7B02G136000	Domesticated emmer	....GGGGTTGGAAAAAAAAAATTAA	2	29	0.0689655
TaCCoAOMT15	TraesCS7B02G136000	Domesticated emmer	AAAA..GG..GGGGAAAA..AATTAA	1	29	0.0344828
TaCCoAOMT15	TraesCS7B02G136000	Domesticated emmer	AAAA..GGAAGGAGAAAA..AATTAA	1	29	0.0344828
TaCCoAOMT15	TraesCS7B02G136000	Domesticated emmer	AAAAGGGG..GG....AA..AATTAA	1	29	0.0344828
TaCCoAOMT15	TraesCS7B02G136000	Domesticated emmer	AAAAGGGG..GG..AAAA..AATTAA	1	29	0.0344828
TaCCoAOMT15	TraesCS7B02G136000	Domesticated emmer	AAAAGGGG..GGAAAAAA....TTAA	1	29	0.0344828
TaCCoAOMT15	TraesCS7B02G136000	Domesticated emmer	AAAAGGGG..GGGGAAAAAAAATTAA	4	29	0.137931
TaCCoAOMT15	TraesCS7B02G136000	Domesticated emmer	AAAAGGGGAAGG..AAAAAAAATTAA	1	29	0.0344828
TaCCoAOMT15	TraesCS7B02G136000	Domesticated emmer	AAAAGGGGAAGGAAAAAA..AATTAA	1	29	0.0344828
TaCCoAOMT15	TraesCS7B02G136000	Domesticated emmer	TTTT..GGTTGGAAAAAAAAAATTAA	1	29	0.0344828
TaCCoAOMT15	TraesCS7B02G136000	Domesticated emmer	TTTTGG....GGAAAAAAAAAATTAA	1	29	0.0344828
TaCCoAOMT15	TraesCS7B02G136000	Domesticated emmer	TTTTGGGG..GGAAAAAAAAAATTAA	1	29	0.0344828
TaCCoAOMT15	TraesCS7B02G136000	Domesticated emmer	TTTTGGGGTTGGAAAAAAAA......	1	29	0.0344828
TaCCoAOMT15	TraesCS7B02G136000	Domesticated emmer	TTTTGGGGTTGGAAAAAAAAAATTAA	7	29	0.241379
TaCCoAOMT15	TraesCS7B02G136000	Durum	......GG......AAAAAAAATTAA	1	13	0.0769231
TaCCoAOMT15	TraesCS7B02G136000	Durum	AAAAGG....GGAAAAAAAAAATTAA	1	13	0.0769231
TaCCoAOMT15	TraesCS7B02G136000	Durum	AAAAGGGG..GGGGAAAAAAAATTAA	1	13	0.0769231
TaCCoAOMT15	TraesCS7B02G136000	Durum	AAAAGGGGAAGGGGAAAAAAAATTAA	2	13	0.153846
TaCCoAOMT15	TraesCS7B02G136000	Durum	TTTT..GGTTGG..AAAAAAAATTAA	1	13	0.0769231
TaCCoAOMT15	TraesCS7B02G136000	Durum	TTTTGGGGTTGGAAAA..AAAATTAA	1	13	0.0769231
TaCCoAOMT15	TraesCS7B02G136000	Durum	TTTTGGGGTTGGAAAAAA..AATTAA	1	13	0.0769231
TaCCoAOMT15	TraesCS7B02G136000	Durum	TTTTGGGGTTGGAAAAAAAAAATT..	1	13	0.0769231
TaCCoAOMT15	TraesCS7B02G136000	Durum	TTTTGGGGTTGGAAAAAAAAAATTAA	4	13	0.307692
TaCCoAOMT15	TraesCS7B02G136000	Triticum aestivum	..........................	1	163	0.00613497
TaCCoAOMT15	TraesCS7B02G136000	Triticum aestivum	............AAAAAAAAAATTAA	1	163	0.00613497
TaCCoAOMT15	TraesCS7B02G136000	Triticum aestivum	......GG..GGAAAAAAAAAATTAA	1	163	0.00613497
TaCCoAOMT15	TraesCS7B02G136000	Triticum aestivum	......GGAAGGGGAAAAAAAATTAA	1	163	0.00613497
TaCCoAOMT15	TraesCS7B02G136000	Triticum aestivum	....AAGGAAGGAAAAAATTAATTAA	1	163	0.00613497
TaCCoAOMT15	TraesCS7B02G136000	Triticum aestivum	....GGGG....AAAAAA..AATTAA	1	163	0.00613497
TaCCoAOMT15	TraesCS7B02G136000	Triticum aestivum	....GGGG..GG......AAAATTAA	1	163	0.00613497
TaCCoAOMT15	TraesCS7B02G136000	Triticum aestivum	....GGGG..GGGGAAAAAAAATTAA	1	163	0.00613497
TaCCoAOMT15	TraesCS7B02G136000	Triticum aestivum	....GGGGAA..AAAAAATTAATTAA	1	163	0.00613497
TaCCoAOMT15	TraesCS7B02G136000	Triticum aestivum	....GGGGAAGGAGAAAATAAATTAA	1	163	0.00613497
TaCCoAOMT15	TraesCS7B02G136000	Triticum aestivum	....GGGGTTGGAAAAAAAAAATTAA	1	163	0.00613497
TaCCoAOMT15	TraesCS7B02G136000	Triticum aestivum	AAAA..GGAAGG......TTAATTAA	1	163	0.00613497
TaCCoAOMT15	TraesCS7B02G136000	Triticum aestivum	AAAA..GGAAGGAAAAAAAAAATTAA	1	163	0.00613497
TaCCoAOMT15	TraesCS7B02G136000	Triticum aestivum	AAAA..GGAAGGAAAAAATTAATTAA	1	163	0.00613497
TaCCoAOMT15	TraesCS7B02G136000	Triticum aestivum	AAAA..GGAAGGGGAAAAAAAATTAA	1	163	0.00613497
TaCCoAOMT15	TraesCS7B02G136000	Triticum aestivum	AAAAAA....GGAAAAAA..AATTAA	1	163	0.00613497
TaCCoAOMT15	TraesCS7B02G136000	Triticum aestivum	AAAAAA....GGAAAAAATTAATTAA	1	163	0.00613497
TaCCoAOMT15	TraesCS7B02G136000	Triticum aestivum	AAAAAAGG..GGAAAAAATTAATTAA	1	163	0.00613497
TaCCoAOMT15	TraesCS7B02G136000	Triticum aestivum	AAAAAAGGAAGGAAAAAATTAATTAA	14	163	0.0858896
TaCCoAOMT15	TraesCS7B02G136000	Triticum aestivum	AAAAGG....GGAAAAAAAAAATTAA	1	163	0.00613497
TaCCoAOMT15	TraesCS7B02G136000	Triticum aestivum	AAAAGG....GGGGAAAA..AATTAA	1	163	0.00613497
TaCCoAOMT15	TraesCS7B02G136000	Triticum aestivum	AAAAGG....GGGGAAAAAAAATTAA	1	163	0.00613497
TaCCoAOMT15	TraesCS7B02G136000	Triticum aestivum	AAAAGG..AAGGAAAAAAAAAATTAA	1	163	0.00613497
TaCCoAOMT15	TraesCS7B02G136000	Triticum aestivum	AAAAGG..AAGGAAAAAATTAATTAA	1	163	0.00613497
TaCCoAOMT15	TraesCS7B02G136000	Triticum aestivum	AAAAGG..AAGGGGAAAAAAAATTAA	2	163	0.0122699
TaCCoAOMT15	TraesCS7B02G136000	Triticum aestivum	AAAAGGGG..GGAGAA....AATTAA	1	163	0.00613497
TaCCoAOMT15	TraesCS7B02G136000	Triticum aestivum	AAAAGGGG..GGGGAAAA..AATTAA	3	163	0.0184049
TaCCoAOMT15	TraesCS7B02G136000	Triticum aestivum	AAAAGGGG..GGGGAAAAAAAATTAA	5	163	0.0306748
TaCCoAOMT15	TraesCS7B02G136000	Triticum aestivum	AAAAGGGGAAGG......AA......	1	163	0.00613497
TaCCoAOMT15	TraesCS7B02G136000	Triticum aestivum	AAAAGGGGAAGGAAAAAA..AATTAA	1	163	0.00613497
TaCCoAOMT15	TraesCS7B02G136000	Triticum aestivum	AAAAGGGGAAGGAAAAAAAAAATTAA	7	163	0.0429448
TaCCoAOMT15	TraesCS7B02G136000	Triticum aestivum	AAAAGGGGAAGGAAAAAATAAATTAA	2	163	0.0122699
TaCCoAOMT15	TraesCS7B02G136000	Triticum aestivum	AAAAGGGGAAGGAAAAAATTAATTAA	27	163	0.165644
TaCCoAOMT15	TraesCS7B02G136000	Triticum aestivum	AAAAGGGGAAGGAGAAAATAAATTAA	2	163	0.0122699
TaCCoAOMT15	TraesCS7B02G136000	Triticum aestivum	AAAAGGGGAAGGAGAAAATTAATTAA	1	163	0.00613497
TaCCoAOMT15	TraesCS7B02G136000	Triticum aestivum	AAAAGGGGAAGGGGAAAAAAAATTAA	37	163	0.226994
TaCCoAOMT15	TraesCS7B02G136000	Triticum aestivum	AAAAGGGGATGGAAAAAATAAATTAA	1	163	0.00613497
TaCCoAOMT15	TraesCS7B02G136000	Triticum aestivum	ATAAGGGGAAGGAAAAAAAAAATTAA	1	163	0.00613497
TaCCoAOMT15	TraesCS7B02G136000	Triticum aestivum	ATATGGGGATGGAAAAAAAAAATTAA	1	163	0.00613497
TaCCoAOMT15	TraesCS7B02G136000	Triticum aestivum	TTTT..GGTTGGAAAAAAAAAATTAA	1	163	0.00613497
TaCCoAOMT15	TraesCS7B02G136000	Triticum aestivum	TTTTGG....GGAAAAAAAAAATT..	1	163	0.00613497
TaCCoAOMT15	TraesCS7B02G136000	Triticum aestivum	TTTTGGGG..GGAAAAAAAAAATTAA	1	163	0.00613497
TaCCoAOMT15	TraesCS7B02G136000	Triticum aestivum	TTTTGGGGAAGGAGAAAATAAATTAA	1	163	0.00613497
TaCCoAOMT15	TraesCS7B02G136000	Triticum aestivum	TTTTGGGGATGGAAAAAAAAAATTAA	1	163	0.00613497
TaCCoAOMT15	TraesCS7B02G136000	Triticum aestivum	TTTTGGGGTT......AA..AATTAA	1	163	0.00613497
TaCCoAOMT15	TraesCS7B02G136000	Triticum aestivum	TTTTGGGGTTGGAAAAAA..AATTAA	1	163	0.00613497
TaCCoAOMT15	TraesCS7B02G136000	Triticum aestivum	TTTTGGGGTTGGAAAAAAAA....AA	1	163	0.00613497
TaCCoAOMT15	TraesCS7B02G136000	Triticum aestivum	TTTTGGGGTTGGAAAAAAAAAATTAA	24	163	0.147239
TaCCoAOMT15	TraesCS7B02G136000	Triticum aestivum	TTTTGGGGTTGGAAAAAATAAATTAA	2	163	0.0122699
TaCCoAOMT15	TraesCS7B02G136000	Wild emmer	......GGAAGGAAAA..TTAATTAA	1	28	0.0357143
TaCCoAOMT15	TraesCS7B02G136000	Wild emmer	....GG....GGAAAAAAAAAATTAA	1	28	0.0357143
TaCCoAOMT15	TraesCS7B02G136000	Wild emmer	....GGGG....AAGGGG..AATTAA	1	28	0.0357143
TaCCoAOMT15	TraesCS7B02G136000	Wild emmer	....GGGG..TTAAAAAAAAAATT..	1	28	0.0357143
TaCCoAOMT15	TraesCS7B02G136000	Wild emmer	....GGGGAAGGAAAAAAAAAATTAA	1	28	0.0357143
TaCCoAOMT15	TraesCS7B02G136000	Wild emmer	AAAA..GGAAGGAAAAAATTAATTAA	1	28	0.0357143
TaCCoAOMT15	TraesCS7B02G136000	Wild emmer	AAAAGG....GG....GGAAAATTAA	1	28	0.0357143
TaCCoAOMT15	TraesCS7B02G136000	Wild emmer	AAAAGG....GGAAAA..AAAATTAA	1	28	0.0357143
TaCCoAOMT15	TraesCS7B02G136000	Wild emmer	AAAAGG....GGAAAAAAAAAATTAA	1	28	0.0357143
TaCCoAOMT15	TraesCS7B02G136000	Wild emmer	AAAAGG....GGAAAAAAAAGGTTAA	1	28	0.0357143
TaCCoAOMT15	TraesCS7B02G136000	Wild emmer	AAAAGG..AAGGAAGG..AAAATTAA	1	28	0.0357143
TaCCoAOMT15	TraesCS7B02G136000	Wild emmer	AAAAGGAA..GGAAAAAA..AATT..	1	28	0.0357143
TaCCoAOMT15	TraesCS7B02G136000	Wild emmer	AAAAGGAA..GGAAAAAAAAAATTAA	3	28	0.107143
TaCCoAOMT15	TraesCS7B02G136000	Wild emmer	AAAAGGAAAAGGAAAAAAAAAATTAA	1	28	0.0357143
TaCCoAOMT15	TraesCS7B02G136000	Wild emmer	AAAAGGGG..GG..GGGG..AATTAA	1	28	0.0357143
TaCCoAOMT15	TraesCS7B02G136000	Wild emmer	AAAAGGGG..GGAA..GG..AATTAA	1	28	0.0357143
TaCCoAOMT15	TraesCS7B02G136000	Wild emmer	AAAAGGGG..GGAAAA..........	1	28	0.0357143
TaCCoAOMT15	TraesCS7B02G136000	Wild emmer	AAAAGGGG..GGAAAAAAAAGGTTAA	2	28	0.0714286
TaCCoAOMT15	TraesCS7B02G136000	Wild emmer	AAAAGGGG..GGAAGGGG..AATTAA	1	28	0.0357143
TaCCoAOMT15	TraesCS7B02G136000	Wild emmer	AAAAGGGG..GGAAGGGGAAAATTAA	1	28	0.0357143
TaCCoAOMT15	TraesCS7B02G136000	Wild emmer	AAAAGGGGAAGGAA....AAAATTAA	1	28	0.0357143
TaCCoAOMT15	TraesCS7B02G136000	Wild emmer	AAAAGGGGAAGGAAAAAA..AATTAA	1	28	0.0357143
TaCCoAOMT15	TraesCS7B02G136000	Wild emmer	AAAAGGGGAAGGAAAGAGAAAATTAA	1	28	0.0357143
TaCCoAOMT15	TraesCS7B02G136000	Wild emmer	AAAAGGGGAAGGAAGGGGAA..TTAA	1	28	0.0357143
TaCCoAOMT15	TraesCS7B02G136000	Wild emmer	AAAAGGGGAATTAAAAAA..AATTAA	1	28	0.0357143
TaCCoAOMT16	TraesCS7B02G202600	Domesticated emmer	..TTTTGGCCTT..GGGGAA	1	29	0.0344828
TaCCoAOMT16	TraesCS7B02G202600	Domesticated emmer	..TTTTGGCCTTAA..GGAA	1	29	0.0344828
TaCCoAOMT16	TraesCS7B02G202600	Domesticated emmer	GG..TTGGCCTT..AAGGAA	1	29	0.0344828
TaCCoAOMT16	TraesCS7B02G202600	Domesticated emmer	GG..TTGGCCTTAAAAGGAA	1	29	0.0344828
TaCCoAOMT16	TraesCS7B02G202600	Domesticated emmer	GG..TTGGCCTTAAGG..AA	1	29	0.0344828
TaCCoAOMT16	TraesCS7B02G202600	Domesticated emmer	GG..TTGGCCTTAAGGGGAA	1	29	0.0344828
TaCCoAOMT16	TraesCS7B02G202600	Domesticated emmer	GGTT....CCTTAAGGGGGG	1	29	0.0344828
TaCCoAOMT16	TraesCS7B02G202600	Domesticated emmer	GGTT..GGCCTTAAAAGGAA	1	29	0.0344828
TaCCoAOMT16	TraesCS7B02G202600	Domesticated emmer	GGTTTT....TTAAGGGGAA	1	29	0.0344828
TaCCoAOMT16	TraesCS7B02G202600	Domesticated emmer	GGTTTTAACCTTAA..GGGG	1	29	0.0344828
TaCCoAOMT16	TraesCS7B02G202600	Domesticated emmer	GGTTTTGGCC....GGGGAA	1	29	0.0344828
TaCCoAOMT16	TraesCS7B02G202600	Domesticated emmer	GGTTTTGGCCTTAA....AA	2	29	0.0689655
TaCCoAOMT16	TraesCS7B02G202600	Domesticated emmer	GGTTTTGGCCTTAA..GGAA	2	29	0.0689655
TaCCoAOMT16	TraesCS7B02G202600	Domesticated emmer	GGTTTTGGCCTTAAAAGG..	1	29	0.0344828
TaCCoAOMT16	TraesCS7B02G202600	Domesticated emmer	GGTTTTGGCCTTAAAAGGAA	5	29	0.172414
TaCCoAOMT16	TraesCS7B02G202600	Domesticated emmer	GGTTTTGGCCTTAAGG..AA	1	29	0.0344828
TaCCoAOMT16	TraesCS7B02G202600	Domesticated emmer	GGTTTTGGCCTTAAGGGG..	1	29	0.0344828
TaCCoAOMT16	TraesCS7B02G202600	Domesticated emmer	GGTTTTGGCCTTAAGGGGAA	6	29	0.206897
TaCCoAOMT16	TraesCS7B02G202600	Durum	..TTTTGGCCTTAA..GGAA	1	13	0.0769231
TaCCoAOMT16	TraesCS7B02G202600	Durum	GGTT..GGCC..AAGGGGAA	1	13	0.0769231
TaCCoAOMT16	TraesCS7B02G202600	Durum	GGTTTTGG..TTAAGGGGAA	1	13	0.0769231
TaCCoAOMT16	TraesCS7B02G202600	Durum	GGTTTTGGCC..AAGGGGAA	1	13	0.0769231
TaCCoAOMT16	TraesCS7B02G202600	Durum	GGTTTTGGCCTTAA..GGAA	1	13	0.0769231
TaCCoAOMT16	TraesCS7B02G202600	Durum	GGTTTTGGCCTTAAAGGGAA	1	13	0.0769231
TaCCoAOMT16	TraesCS7B02G202600	Durum	GGTTTTGGCCTTAAGGGGAA	7	13	0.538462
TaCCoAOMT16	TraesCS7B02G202600	Triticum aestivum	....................	1	163	0.00613497
TaCCoAOMT16	TraesCS7B02G202600	Triticum aestivum	....TTAACC..AA..GGGG	1	163	0.00613497
TaCCoAOMT16	TraesCS7B02G202600	Triticum aestivum	..TTTTAACCTT....GGGG	1	163	0.00613497
TaCCoAOMT16	TraesCS7B02G202600	Triticum aestivum	..TTTTGGCCTTAAGGGGAA	1	163	0.00613497
TaCCoAOMT16	TraesCS7B02G202600	Triticum aestivum	GG....GGCCTTAA..GGAA	1	163	0.00613497
TaCCoAOMT16	TraesCS7B02G202600	Triticum aestivum	GG..TTGGCCTTAAAA..AA	1	163	0.00613497
TaCCoAOMT16	TraesCS7B02G202600	Triticum aestivum	GG..TTGGCCTTAAGGGGAA	2	163	0.0122699
TaCCoAOMT16	TraesCS7B02G202600	Triticum aestivum	GGTT......TTAAGGGGAA	1	163	0.00613497
TaCCoAOMT16	TraesCS7B02G202600	Triticum aestivum	GGTT..GGCC..AAGGGGAA	1	163	0.00613497
TaCCoAOMT16	TraesCS7B02G202600	Triticum aestivum	GGTT..GGCCTTAAAAGGAA	2	163	0.0122699
TaCCoAOMT16	TraesCS7B02G202600	Triticum aestivum	GGTT..GGCCTTAAGGGGAA	3	163	0.0184049
TaCCoAOMT16	TraesCS7B02G202600	Triticum aestivum	GGTTTT......AAAGGGAA	1	163	0.00613497
TaCCoAOMT16	TraesCS7B02G202600	Triticum aestivum	GGTTTT....TTAAAAGGAA	1	163	0.00613497
TaCCoAOMT16	TraesCS7B02G202600	Triticum aestivum	GGTTTT..CCTTAAAAGGAA	1	163	0.00613497
TaCCoAOMT16	TraesCS7B02G202600	Triticum aestivum	GGTTTTAACCTTAA..GGGG	1	163	0.00613497
TaCCoAOMT16	TraesCS7B02G202600	Triticum aestivum	GGTTTTAACCTTAAGG..GG	1	163	0.00613497
TaCCoAOMT16	TraesCS7B02G202600	Triticum aestivum	GGTTTTAACCTTAAGGGGGG	1	163	0.00613497
TaCCoAOMT16	TraesCS7B02G202600	Triticum aestivum	GGTTTTGG..TTAAAAGGAA	1	163	0.00613497
TaCCoAOMT16	TraesCS7B02G202600	Triticum aestivum	GGTTTTGGCCTTAA....AA	2	163	0.0122699
TaCCoAOMT16	TraesCS7B02G202600	Triticum aestivum	GGTTTTGGCCTTAA..GGAA	2	163	0.0122699
TaCCoAOMT16	TraesCS7B02G202600	Triticum aestivum	GGTTTTGGCCTTAAAAGGAA	108	163	0.662577
TaCCoAOMT16	TraesCS7B02G202600	Triticum aestivum	GGTTTTGGCCTTAAAGGGAA	1	163	0.00613497
TaCCoAOMT16	TraesCS7B02G202600	Triticum aestivum	GGTTTTGGCCTTAAGGGGAA	28	163	0.171779
TaCCoAOMT16	TraesCS7B02G202600	Wild emmer	..TTTT..CCTTAAGGGGAA	1	28	0.0357143
TaCCoAOMT16	TraesCS7B02G202600	Wild emmer	..TTTTGGCC..AAAAGGAA	1	28	0.0357143
TaCCoAOMT16	TraesCS7B02G202600	Wild emmer	CC..TTGGCCTTAA....AA	1	28	0.0357143
TaCCoAOMT16	TraesCS7B02G202600	Wild emmer	GG..TTGGCCTTAAAAGGAA	2	28	0.0714286
TaCCoAOMT16	TraesCS7B02G202600	Wild emmer	GGTTTT....TTAAAAGG..	1	28	0.0357143
TaCCoAOMT16	TraesCS7B02G202600	Wild emmer	GGTTTT..CCTTAAAAGGAA	1	28	0.0357143
TaCCoAOMT16	TraesCS7B02G202600	Wild emmer	GGTTTTAACCTTAAGGGGGG	1	28	0.0357143
TaCCoAOMT16	TraesCS7B02G202600	Wild emmer	GGTTTTGGCC..AAAAGGAA	2	28	0.0714286
TaCCoAOMT16	TraesCS7B02G202600	Wild emmer	GGTTTTGGCC..AAGGGGAA	1	28	0.0357143
TaCCoAOMT16	TraesCS7B02G202600	Wild emmer	GGTTTTGGCCTT..AAGG..	1	28	0.0357143
TaCCoAOMT16	TraesCS7B02G202600	Wild emmer	GGTTTTGGCCTT..AAGGAA	1	28	0.0357143
TaCCoAOMT16	TraesCS7B02G202600	Wild emmer	GGTTTTGGCCTTAA......	1	28	0.0357143
TaCCoAOMT16	TraesCS7B02G202600	Wild emmer	GGTTTTGGCCTTAAAAGGAA	14	28	0.5
TaCCoAOMT17	TraesCS7D02G063100	Aegilops tauschii	CCCC	9	30	0.3
TaCCoAOMT17	TraesCS7D02G063100	Aegilops tauschii	CGCG	1	30	0.0333333
TaCCoAOMT17	TraesCS7D02G063100	Aegilops tauschii	GGCG	1	30	0.0333333
TaCCoAOMT17	TraesCS7D02G063100	Aegilops tauschii	GGGG	19	30	0.633333
TaCCoAOMT17	TraesCS7D02G063100	Triticum aestivum	....	4	163	0.0245399
TaCCoAOMT17	TraesCS7D02G063100	Triticum aestivum	CCCC	159	163	0.97546
TaCCoAOMT18	TraesCS7D02G126000	Aegilops tauschii	....AAGGAAGG	1	30	0.0333333
TaCCoAOMT18	TraesCS7D02G126000	Aegilops tauschii	..CCAAGGGGCC	1	30	0.0333333
TaCCoAOMT18	TraesCS7D02G126000	Aegilops tauschii	..CCGGGGAACC	1	30	0.0333333
TaCCoAOMT18	TraesCS7D02G126000	Aegilops tauschii	CCCCAAGGAAGG	2	30	0.0666667
TaCCoAOMT18	TraesCS7D02G126000	Aegilops tauschii	CCCCGGGGAA..	1	30	0.0333333
TaCCoAOMT18	TraesCS7D02G126000	Aegilops tauschii	CCCCGGGGAACC	4	30	0.133333
TaCCoAOMT18	TraesCS7D02G126000	Aegilops tauschii	GG..AAAAGGCC	1	30	0.0333333
TaCCoAOMT18	TraesCS7D02G126000	Aegilops tauschii	GGCCAA..GGCC	2	30	0.0666667
TaCCoAOMT18	TraesCS7D02G126000	Aegilops tauschii	GGCCAAAA....	1	30	0.0333333
TaCCoAOMT18	TraesCS7D02G126000	Aegilops tauschii	GGCCAAAAGGCC	1	30	0.0333333
TaCCoAOMT18	TraesCS7D02G126000	Aegilops tauschii	GGCCAAGG..CC	1	30	0.0333333
TaCCoAOMT18	TraesCS7D02G126000	Aegilops tauschii	GGCCAAGGGGCC	12	30	0.4
TaCCoAOMT18	TraesCS7D02G126000	Aegilops tauschii	GGTTAAAAGGCC	2	30	0.0666667
TaCCoAOMT18	TraesCS7D02G126000	Triticum aestivum	....AA......	3	163	0.0184049
TaCCoAOMT18	TraesCS7D02G126000	Triticum aestivum	....AAGGAACC	1	163	0.00613497
TaCCoAOMT18	TraesCS7D02G126000	Triticum aestivum	CCCC..GGAAGG	1	163	0.00613497
TaCCoAOMT18	TraesCS7D02G126000	Triticum aestivum	GG..AAGGAACC	2	163	0.0122699
TaCCoAOMT18	TraesCS7D02G126000	Triticum aestivum	GGCC..GGAACC	2	163	0.0122699
TaCCoAOMT18	TraesCS7D02G126000	Triticum aestivum	GGCCAA..AACC	5	163	0.0306748
TaCCoAOMT18	TraesCS7D02G126000	Triticum aestivum	GGCCAAGG..CC	2	163	0.0122699
TaCCoAOMT18	TraesCS7D02G126000	Triticum aestivum	GGCCAAGGAA..	2	163	0.0122699
TaCCoAOMT18	TraesCS7D02G126000	Triticum aestivum	GGCCAAGGAACC	145	163	0.889571
TaCCoAOMT19	TraesCS7D02G239200	Aegilops tauschii	..GGGGCCGGGGCC	2	30	0.0666667
TaCCoAOMT19	TraesCS7D02G239200	Aegilops tauschii	..GGGGCCGGGGGG	1	30	0.0333333
TaCCoAOMT19	TraesCS7D02G239200	Aegilops tauschii	CCGGCCAACCAGCC	1	30	0.0333333
TaCCoAOMT19	TraesCS7D02G239200	Aegilops tauschii	CCGGGGCCGG....	1	30	0.0333333
TaCCoAOMT19	TraesCS7D02G239200	Aegilops tauschii	CCGGGGCCGGAA..	1	30	0.0333333
TaCCoAOMT19	TraesCS7D02G239200	Aegilops tauschii	CCGGGGCCGGAACC	1	30	0.0333333
TaCCoAOMT19	TraesCS7D02G239200	Aegilops tauschii	CCTTGCCAGCAGCC	1	30	0.0333333
TaCCoAOMT19	TraesCS7D02G239200	Aegilops tauschii	CCTTGGCCGGAACC	4	30	0.133333
TaCCoAOMT19	TraesCS7D02G239200	Aegilops tauschii	TTGG......GGGG	1	30	0.0333333
TaCCoAOMT19	TraesCS7D02G239200	Aegilops tauschii	TTGGGG....GGCC	1	30	0.0333333
TaCCoAOMT19	TraesCS7D02G239200	Aegilops tauschii	TTGGGGCCGG..CC	1	30	0.0333333
TaCCoAOMT19	TraesCS7D02G239200	Aegilops tauschii	TTGGGGCCGGGGCC	8	30	0.266667
TaCCoAOMT19	TraesCS7D02G239200	Aegilops tauschii	TTGGGGCCGGGGGG	7	30	0.233333
TaCCoAOMT19	TraesCS7D02G239200	Triticum aestivum	..GGGGCCGGAACC	7	163	0.0429448
TaCCoAOMT19	TraesCS7D02G239200	Triticum aestivum	CC..GGCCGGAACC	1	163	0.00613497
TaCCoAOMT19	TraesCS7D02G239200	Triticum aestivum	CCGGGGCCGG..CC	3	163	0.0184049
TaCCoAOMT19	TraesCS7D02G239200	Triticum aestivum	CCGGGGCCGGAA..	1	163	0.00613497
TaCCoAOMT19	TraesCS7D02G239200	Triticum aestivum	CCGGGGCCGGAACC	151	163	0.92638
TaCCoAOMT20	TraesCS7D02G239400	Aegilops tauschii	..	2	30	0.0666667
TaCCoAOMT20	TraesCS7D02G239400	Aegilops tauschii	AA	22	30	0.733333
TaCCoAOMT20	TraesCS7D02G239400	Aegilops tauschii	GG	6	30	0.2
TaCCoAOMT20	TraesCS7D02G239400	Triticum aestivum	..	4	163	0.0245399
TaCCoAOMT20	TraesCS7D02G239400	Triticum aestivum	AA	159	163	0.97546
TaCCoAOMT21	TraesCS7D02G297800	Aegilops tauschii	....AACCGGAACC	1	30	0.0333333
TaCCoAOMT21	TraesCS7D02G297800	Aegilops tauschii	..CCAACCCCAA..	1	30	0.0333333
TaCCoAOMT21	TraesCS7D02G297800	Aegilops tauschii	AATT..AACCGGTT	1	30	0.0333333
TaCCoAOMT21	TraesCS7D02G297800	Aegilops tauschii	AATTGGAACCGG..	1	30	0.0333333
TaCCoAOMT21	TraesCS7D02G297800	Aegilops tauschii	AATTGGAACCGGTT	7	30	0.233333
TaCCoAOMT21	TraesCS7D02G297800	Aegilops tauschii	CCCC........CC	1	30	0.0333333
TaCCoAOMT21	TraesCS7D02G297800	Aegilops tauschii	CCCC..CCCCAA..	1	30	0.0333333
TaCCoAOMT21	TraesCS7D02G297800	Aegilops tauschii	CCCC..CCCCAACC	2	30	0.0666667
TaCCoAOMT21	TraesCS7D02G297800	Aegilops tauschii	CCCC..CCGGAACC	1	30	0.0333333
TaCCoAOMT21	TraesCS7D02G297800	Aegilops tauschii	CCCCAA..CCAACC	1	30	0.0333333
TaCCoAOMT21	TraesCS7D02G297800	Aegilops tauschii	CCCCAA..GGAACC	1	30	0.0333333
TaCCoAOMT21	TraesCS7D02G297800	Aegilops tauschii	CCCCAACCCCAACC	6	30	0.2
TaCCoAOMT21	TraesCS7D02G297800	Aegilops tauschii	CCCCAACCGGAACC	6	30	0.2
TaCCoAOMT21	TraesCS7D02G297800	Triticum aestivum	....GGAACC..TT	1	163	0.00613497
TaCCoAOMT21	TraesCS7D02G297800	Triticum aestivum	....GGAACCGGTT	1	163	0.00613497
TaCCoAOMT21	TraesCS7D02G297800	Triticum aestivum	AA..GGAACCGG..	1	163	0.00613497
TaCCoAOMT21	TraesCS7D02G297800	Triticum aestivum	AATT....CCGGTT	1	163	0.00613497
TaCCoAOMT21	TraesCS7D02G297800	Triticum aestivum	AATT..AACCGGTT	1	163	0.00613497
TaCCoAOMT21	TraesCS7D02G297800	Triticum aestivum	AATTGG........	1	163	0.00613497
TaCCoAOMT21	TraesCS7D02G297800	Triticum aestivum	AATTGG..CCGGTT	2	163	0.0122699
TaCCoAOMT21	TraesCS7D02G297800	Triticum aestivum	AATTGGAA......	1	163	0.00613497
TaCCoAOMT21	TraesCS7D02G297800	Triticum aestivum	AATTGGAA....TT	2	163	0.0122699
TaCCoAOMT21	TraesCS7D02G297800	Triticum aestivum	AATTGGAACCGG..	2	163	0.0122699
TaCCoAOMT21	TraesCS7D02G297800	Triticum aestivum	AATTGGAACCGGTT	150	163	0.920245

## Sheet: Table S8
Table S8. The list of primers used for qRT-PCR in this study.
Gene ID	Forward	Reverse
TaCCoAOMT2	GAAAGACTTCGAGCTCGGC	AAGTCATACTGCGCCGCA
TaCCoAOMT8	TGGGACCTCCTCACATCTCAC	AGGAGGGTGTTGCTGTC
TaCCoAOMT12	CAAGAACAAGTTGGACCTCGGTC	TCCCTTATGATCGCATACACATCC
TaCCoAOMT16	TTAACAGCATGCCTGGTACAAGC	GGTACATCATACATGGGCGAC
TaCCoAOMT21	GACGCTAAGCTAATCCGCGTC	GGAGGAGGAAGGGAGGGGGATA
TaCCoAOMT10	GATTGGATTGTTTAACGTGAGACG	AGTAGCTAGGATGGTGACTCG
TaCCoAOMT19	ACAGAACTAGCGAGCAGAG	TGCTTGTCGGTGATGAGGC
TaCCoAOMT15	GTGTGGCATCTTGCACATC	TGAAGATCTCGTCGAGGCGGA
TaCCoAOMT20	GAGCTGGTCGCGCGTCTTATG	GAAAGAGGAGCGGGTAGAG
TaCCoAOMT9	TAAGCTCCCTCACTTCTCCG	AAGTCGATCTTGTGCGCCAC
TaCCoAOMT13	ACCTGCGCTATATAAGCCGCTG	GCTGCTGCTCCTTGGGAA
Actin	ATGTTGTTCTCAGTGGAGGTTCTAC	CTGTATTTCCTTTCAGGTGGTGC
